# Supplementary material for: Genetic diversity and structure of the narrow endemic Seseli farrenyi (Apiaceae): implications for translocation
Source: PeerJ. 2021 Feb 4;9:e10521. doi: 10.7717/peerj.10521 (PMC7868069; doi:10.7717/peerj.10521)
Supplement: Supplemental Information 4 [file peerj-09-10521-s004.xlsx]

## Sheet: GD
1	277	3	135	30	112	1	277
Mean Population Genetic Distance Matrix for Codominant Genotypic Distance	Hoja1	Codominant Genotypic Distance	EBP	SES	ECM
EBP	EBP	EBP	EBP	EBP	EBP	EBP	EBP	EBP	EBP	EBP	EBP	EBP	EBP	EBP	EBP	EBP	EBP	EBP	EBP	EBP	EBP	EBP	EBP	EBP	EBP	EBP	EBP	EBP	EBP	EBP	EBP	EBP	EBP	EBP	EBP	EBP	EBP	EBP	EBP	EBP	EBP	EBP	EBP	EBP	EBP	EBP	EBP	EBP	EBP
0
14	0
19	17	0
13	11	10	0
19	19	24	18	0
9	15	18	10	20	0
21	27	28	26	12	26	0
13	17	24	16	10	12	16	0
16	22	23	13	15	17	13	11	0
12	12	11	1	17	9	25	17	12	0
9	14	20	14	20	14	18	18	17	13	0
19	19	24	18	12	20	8	10	11	17	16	0
9	9	14	6	10	10	18	14	17	5	10	14	0
9	17	24	16	20	10	18	12	13	17	14	16	14	0
17	25	18	18	22	18	26	22	17	15	26	22	18	20	0
12	14	21	13	17	9	21	11	16	14	17	13	11	3	17	0
5	13	14	10	14	10	22	14	21	9	14	18	4	14	14	11	0
5	11	14	8	18	10	26	12	21	9	14	18	6	12	18	9	2	0
3	12	12	6	19	8	24	12	15	7	12	19	8	10	15	10	4	2	0
7	16	14	10	19	12	24	16	19	11	16	23	10	14	17	14	6	6	4	0
8	8	15	7	13	9	17	13	16	6	7	9	3	13	19	10	7	7	8	12	0
9	9	16	6	12	10	18	11	13	5	10	10	2	10	16	7	6	6	8	12	3	0
11	15	18	10	16	14	16	15	11	11	12	18	10	10	20	13	14	14	10	6	11	10	0
9	21	20	12	24	6	26	22	13	9	14	24	14	12	16	15	14	16	10	14	13	14	14	0
8	5	17	11	16	13	21	15	20	12	13	20	7	13	22	13	7	7	7	9	9	9	11	17	0
6	14	17	15	21	11	19	17	18	14	9	17	11	11	21	14	11	11	9	13	8	11	13	11	12	0
9	3	18	14	22	12	26	14	21	15	13	22	12	14	24	15	12	10	9	13	11	12	14	18	4	11	0
7	17	18	18	22	16	16	12	15	19	14	14	16	6	16	9	12	10	8	12	13	12	12	18	13	9	12	0
8	14	17	13	15	13	19	9	18	14	15	11	11	9	15	6	7	5	6	10	8	8	14	19	11	12	13	5	0
11	9	18	14	22	16	20	18	19	15	10	18	12	14	28	17	16	14	12	16	9	12	12	18	9	9	8	12	15	0
20	14	19	15	21	21	19	17	20	16	17	11	13	15	25	12	17	15	17	21	11	9	17	27	14	19	17	14	11	10	0
14	8	15	11	15	15	21	17	22	12	13	17	7	17	25	14	11	11	12	14	7	9	13	21	7	15	11	18	13	6	7	0
14	16	11	11	23	15	29	21	22	12	21	25	15	21	17	18	11	11	8	10	15	17	17	17	11	19	15	18	13	14	15	8	0
15	6	12	14	23	18	24	20	23	15	12	19	12	18	29	18	16	14	14	18	10	12	16	22	7	13	7	16	16	8	11	8	16	0
1	15	18	14	16	10	18	14	17	13	10	20	8	10	16	13	4	6	4	6	9	10	10	10	7	7	10	8	9	12	21	13	13	16	0
13	11	12	2	18	10	26	18	13	1	13	18	6	18	16	15	10	10	8	12	7	6	12	10	13	15	14	20	15	16	17	13	13	16	14	0
17	19	14	20	14	22	22	16	25	21	26	22	14	24	22	21	10	12	14	14	19	18	22	28	15	19	18	18	17	22	27	19	19	22	14	22	0
11	11	14	6	20	6	28	16	19	7	15	20	8	10	20	7	8	6	6	10	9	8	14	10	11	13	12	16	11	16	17	13	13	16	12	6	18	0
16	23	27	22	5	19	11	11	14	22	19	17	15	14	26	17	17	20	18	18	18	17	14	20	16	18	21	18	17	20	25	19	25	24	13	23	16	20	0
9	7	14	4	14	10	22	12	17	5	10	14	2	12	22	9	6	4	6	10	3	2	10	16	7	11	10	14	9	10	11	7	15	10	10	6	16	6	18	0
12	14	19	11	15	9	23	11	18	12	17	15	9	5	19	2	9	7	9	13	10	6	14	15	12	14	15	11	6	17	12	14	18	17	13	13	19	5	15	7	0
18	20	15	9	19	11	27	17	18	10	21	19	15	13	19	10	15	13	11	15	14	13	17	13	18	18	21	17	10	21	17	19	15	21	19	11	25	7	19	13	6	0
11	13	16	10	18	8	20	13	19	11	14	12	8	6	20	3	8	6	8	12	7	6	14	14	11	11	14	10	6	14	10	12	16	14	12	12	18	4	18	6	2	7	0
6	7	15	5	14	9	19	11	14	6	7	14	3	9	22	9	7	5	5	9	3	3	7	13	6	8	8	11	9	7	12	7	15	9	7	7	17	7	15	1	8	14	7	0
14	18	21	17	9	19	7	13	14	18	13	13	11	17	29	20	15	17	15	15	12	15	11	21	12	14	17	17	18	13	21	13	21	17	11	19	13	19	7	13	20	24	17	10	0
17	15	10	4	22	14	22	20	17	5	14	14	10	20	22	17	14	12	10	14	7	10	14	16	15	15	18	18	13	14	13	13	13	14	18	6	24	10	26	8	15	9	10	9	17	0
10	18	25	21	17	19	19	13	18	22	19	21	17	17	27	20	13	13	11	13	18	19	17	21	10	16	13	15	16	11	20	12	12	19	9	23	13	19	13	17	20	26	19	14	10	25	0
17	11	14	12	14	18	22	12	17	13	18	14	10	20	26	17	14	12	14	18	11	10	18	24	15	15	14	18	17	14	19	15	23	14	18	14	8	14	18	8	15	21	14	9	13	16	17	0
13	19	10	8	26	14	26	20	21	9	18	18	14	20	18	17	10	8	6	10	11	14	18	16	15	15	18	14	9	18	17	17	9	18	14	10	20	10	28	12	15	9	10	13	21	4	21	20	0
13	11	10	0	18	10	26	16	13	1	14	18	6	16	18	13	10	8	6	10	7	6	10	12	11	15	14	18	13	14	15	11	11	14	14	2	20	6	22	4	11	9	10	5	17	4	21	12	8	0
5	11	14	8	18	10	26	12	21	9	14	18	6	12	18	9	2	0	2	6	7	6	14	16	7	11	10	10	5	14	15	11	11	14	6	10	12	6	20	4	7	13	6	5	17	12	13	12	8	8
9	13	14	4	20	10	22	16	9	5	10	20	10	12	20	15	14	12	6	10	9	10	6	8	11	11	12	14	15	10	19	13	13	14	10	6	24	10	18	8	15	13	14	5	13	8	17	16	12	4
9	11	10	14	18	14	26	16	25	15	18	22	10	16	16	13	6	6	7	9	11	12	16	20	10	11	10	10	9	14	21	13	13	15	8	16	6	12	20	10	13	19	12	10	17	18	15	10	14	14
17	18	12	14	26	18	32	26	25	13	26	30	16	26	14	23	12	14	12	14	19	18	22	18	15	20	17	21	19	17	21	15	7	21	16	14	16	16	29	18	21	19	20	19	27	18	17	20	14	14
5	11	14	8	18	10	26	12	21	9	14	18	6	12	18	9	2	0	2	6	7	6	14	16	7	11	10	10	5	14	15	11	11	14	6	10	12	6	20	4	7	13	6	5	17	12	13	12	8	8
7	11	10	10	22	12	24	16	15	11	12	22	12	12	18	15	12	10	6	10	11	12	10	12	11	7	8	8	13	8	21	15	15	12	8	12	14	12	19	10	15	17	14	7	15	14	15	10	14	10
11	17	12	10	22	12	24	20	15	11	16	26	14	14	18	17	14	14	8	10	15	16	10	10	13	7	14	14	17	14	25	17	13	18	10	12	18	12	18	14	17	15	16	11	15	14	17	18	14	10
9	15	18	12	18	14	22	10	17	13	18	14	10	8	14	5	6	4	6	10	11	6	14	20	11	15	14	6	3	18	11	15	15	18	10	14	16	10	20	8	5	13	6	9	21	16	17	16	12	12
8	10	7	3	17	9	23	13	16	4	11	15	5	13	17	10	5	3	3	7	5	5	11	13	8	11	11	12	7	12	11	8	8	9	9	5	15	5	20	3	8	9	6	4	15	5	16	11	5	3
12	14	13	7	13	13	17	11	12	8	17	13	7	9	11	6	7	7	7	9	10	5	9	17	10	16	15	9	6	17	10	12	12	17	11	9	15	9	16	7	6	10	7	8	16	11	18	15	11	7
5	13	18	12	20	6	26	8	21	13	14	20	10	12	20	11	6	4	4	8	9	10	14	16	9	11	8	10	7	14	19	13	13	16	6	14	16	10	20	8	11	17	10	7	17	16	13	16	12	12
6	10	17	9	13	11	15	13	14	10	7	17	5	9	23	12	9	9	7	9	6	7	5	13	6	8	9	11	12	7	16	8	16	11	5	11	17	11	11	5	12	18	11	2	6	13	12	13	17	9
5	9	18	8	16	10	18	12	13	9	6	16	6	8	24	11	10	8	6	10	5	6	6	12	7	7	8	10	11	6	15	9	17	10	6	10	20	10	14	4	11	17	10	1	9	12	13	12	16	8
2	11	15	9	18	9	23	11	18	10	11	18	7	9	18	9	3	1	1	5	7	7	11	13	6	8	8	7	5	11	16	11	11	13	3	11	13	7	17	5	8	14	7	4	14	13	10	13	9	9
13	16	16	20	25	12	22	22	25	19	14	17	16	14	23	14	16	16	15	19	10	16	20	14	18	7	15	12	14	12	21	18	22	15	14	20	20	14	23	16	15	17	10	14	19	16	23	16	16	20
7	12	18	12	19	6	20	14	19	13	10	15	10	6	23	6	10	8	7	11	6	10	12	10	10	7	11	10	8	10	16	11	15	13	8	14	20	6	16	8	7	11	4	6	13	12	15	16	12	12
12	13	19	13	18	15	11	14	16	14	9	8	11	11	24	11	15	13	12	16	5	9	11	19	13	10	14	9	8	9	10	11	19	12	13	15	25	15	19	9	13	16	9	7	12	9	20	17	13	13
19	19	22	18	28	14	28	26	27	17	18	20	18	20	26	17	18	18	17	19	13	18	22	16	22	17	20	22	17	22	23	21	21	23	20	14	30	10	29	18	17	15	12	18	25	14	29	26	14	18
13	11	14	8	18	14	22	16	21	9	6	14	6	16	26	13	10	8	10	14	5	6	14	20	11	13	14	16	11	12	11	9	17	10	14	10	20	10	22	4	11	15	8	5	15	8	21	12	12	8
11	15	16	10	22	14	14	18	15	11	8	14	12	14	26	17	16	14	10	14	7	12	10	14	13	9	14	12	13	8	15	13	17	12	12	12	26	14	20	10	17	15	12	7	11	6	19	18	10	10
5	13	18	12	20	6	26	8	21	13	14	20	10	12	20	11	6	4	4	8	9	10	14	16	9	11	8	10	7	14	19	13	13	16	6	14	16	10	20	8	11	17	10	7	17	16	13	16	12	12
19	23	20	26	10	24	18	14	21	25	28	18	18	22	16	19	14	18	19	19	21	19	23	28	20	21	22	16	15	26	27	23	23	27	16	26	6	24	13	22	19	25	21	22	17	30	17	14	26	26
12	14	19	17	19	17	17	15	12	16	13	15	13	9	17	12	17	17	15	19	12	9	11	17	16	10	13	7	14	11	16	18	26	15	13	17	21	19	18	13	14	22	15	10	18	21	22	13	25	17
12	17	11	17	15	17	21	15	22	16	19	17	11	15	11	12	7	9	11	13	13	10	18	21	14	14	16	9	7	19	15	16	16	16	11	17	11	15	18	13	10	15	11	14	21	19	20	15	15	17
22	24	11	17	31	23	25	23	22	18	27	19	23	21	15	18	19	17	15	19	20	19	23	25	24	20	23	11	12	23	18	26	18	23	23	19	21	19	33	21	18	14	15	22	30	13	30	21	9	17
18	12	15	17	21	19	19	18	22	18	15	11	15	17	23	14	19	17	17	21	8	13	17	25	18	12	15	11	11	11	14	14	22	13	19	19	21	19	25	13	17	20	13	12	18	13	26	13	17	17
9	15	14	12	22	14	26	16	25	13	10	18	10	16	22	13	6	4	6	10	9	10	18	20	11	13	14	12	7	16	15	13	13	14	10	14	16	10	24	8	11	15	8	9	19	12	17	16	8	12
24	24	21	19	25	21	23	23	20	20	20	21	23	19	19	16	23	23	19	21	20	21	19	23	24	20	25	19	16	27	22	22	18	27	23	19	31	19	27	23	20	18	19	22	26	19	30	31	19	19
13	15	14	20	26	18	30	20	29	21	14	22	18	20	22	17	14	12	12	16	13	18	22	24	17	13	14	12	11	16	23	17	17	16	14	22	16	18	28	16	19	23	16	15	23	20	21	16	16	20
17	11	10	8	22	16	30	20	21	9	18	22	10	20	22	17	14	12	12	14	11	10	14	20	15	15	14	18	17	14	19	15	19	14	18	10	16	12	26	8	15	17	14	9	21	12	25	8	16	8
2	14	17	13	17	11	19	13	18	14	11	21	9	9	19	12	5	5	3	5	10	11	9	13	6	8	9	7	8	11	20	12	12	15	1	15	13	11	13	9	12	18	11	6	10	17	8	17	13	13
6	18	21	17	17	15	15	11	14	18	15	17	13	5	15	8	9	9	7	9	14	11	9	17	10	12	13	3	6	15	16	16	16	19	5	19	17	15	13	13	10	18	11	10	14	21	12	21	17	17
7	17	22	18	18	16	16	12	15	19	15	18	14	6	16	9	10	10	8	10	15	12	10	18	11	13	12	4	7	16	17	17	17	20	6	18	18	14	14	14	11	19	12	11	15	22	13	22	18	18
2	11	15	9	18	9	23	11	18	10	11	18	7	9	18	9	3	1	1	5	7	7	11	13	6	8	8	7	5	11	16	11	11	13	3	11	13	7	17	5	8	14	7	4	14	13	10	13	9	9
18	16	29	21	23	15	26	17	22	22	23	19	19	9	23	6	19	17	17	21	16	15	19	21	16	20	17	15	12	15	12	12	16	21	19	23	29	15	23	17	10	18	11	16	26	25	18	25	25	21
13	21	22	22	18	18	18	16	21	21	14	14	16	14	14	11	12	14	14	16	13	14	18	22	17	17	20	10	7	22	17	17	17	22	12	22	22	20	21	18	15	21	14	17	21	22	21	26	18	22
17	11	10	12	22	18	22	20	25	13	14	14	10	20	26	17	14	12	14	18	7	10	18	24	15	11	14	14	13	10	13	13	21	10	18	14	16	14	26	8	15	17	10	9	17	8	25	8	12	12
12	14	11	15	21	17	21	19	28	16	16	17	11	19	21	16	7	7	9	11	10	13	19	23	12	12	13	11	8	15	16	14	14	15	11	15	11	11	23	11	14	16	9	12	16	11	18	15	7	15
11	17	18	22	26	20	20	22	27	23	16	22	18	18	26	21	14	14	12	14	15	20	18	22	11	11	12	10	13	6	15	11	11	14	10	24	18	20	22	18	21	23	16	15	15	18	9	22	14	22
11	9	12	6	12	12	16	14	19	7	10	12	2	14	22	11	6	6	8	10	3	4	10	18	7	11	12	14	9	10	10	6	14	10	10	8	14	8	16	2	9	13	6	3	9	6	17	10	10	6
5	11	18	12	18	10	26	12	21	13	14	18	10	12	18	9	6	4	4	8	7	10	14	16	9	11	10	10	5	14	19	11	11	16	6	14	16	10	20	8	11	17	10	7	17	16	13	16	12	12
21	19	14	8	10	18	18	16	13	9	22	18	10	24	22	21	14	16	14	14	15	14	14	20	15	23	22	26	21	22	23	15	15	22	18	10	12	14	14	12	19	17	18	13	9	12	17	12	16	8
11	11	8	14	14	14	20	16	21	13	14	16	8	16	14	13	8	10	11	13	8	9	15	18	12	10	12	11	10	13	16	11	15	11	10	14	10	14	18	10	13	18	12	10	16	16	19	10	16	14
10	12	15	17	21	15	27	14	22	18	19	19	15	13	15	10	11	9	9	13	12	13	17	21	14	12	11	7	7	15	20	16	16	17	11	19	13	15	23	13	13	20	13	12	22	21	18	13	17	17
21	19	22	16	6	22	10	10	13	17	22	10	10	16	22	13	14	16	18	18	15	10	14	28	15	23	22	18	15	22	15	15	23	22	18	18	12	18	10	12	13	21	14	13	9	20	17	12	24	16
26	32	15	21	15	27	21	19	22	22	31	23	23	29	23	26	19	21	19	19	26	25	25	29	24	30	31	25	18	33	26	24	16	27	23	23	17	23	17	25	22	16	23	26	20	21	22	25	17	21
13	15	10	20	26	18	30	20	29	21	18	22	18	20	22	17	14	12	12	16	13	18	22	24	17	13	14	12	11	16	21	15	15	12	14	22	16	18	28	16	19	23	16	15	23	20	21	16	16	20
11	17	20	14	20	16	22	12	19	15	20	16	12	10	16	7	8	6	8	12	13	8	16	22	13	17	16	8	5	20	13	17	17	20	12	16	18	12	22	10	7	15	8	11	23	18	19	18	14	14
23	23	11	22	16	24	18	15	19	23	26	16	22	22	20	19	20	20	19	21	21	21	23	28	23	19	23	16	15	24	21	21	19	19	22	24	12	22	18	22	19	19	19	22	19	22	21	14	20	22
14	18	15	13	23	17	27	15	18	14	23	19	15	13	11	10	11	9	9	13	16	11	17	21	16	18	17	9	8	21	16	20	16	21	15	15	17	13	25	13	10	14	11	14	26	17	22	17	13	13
12	22	13	19	27	19	19	17	16	20	17	19	21	11	17	14	17	15	11	15	18	17	15	19	18	14	17	5	10	17	16	20	16	15	13	21	23	19	23	19	16	18	15	16	22	19	20	23	15	19
17	11	14	12	14	18	26	14	21	13	18	18	10	16	22	13	14	12	14	18	11	8	16	24	15	15	14	14	11	14	15	15	23	14	18	14	16	14	18	8	9	13	12	9	21	16	25	8	20	12
17	11	18	12	22	18	22	20	25	13	12	14	10	20	30	17	14	12	14	18	7	10	18	24	15	15	14	18	13	14	13	13	21	14	18	10	24	10	26	8	15	17	10	9	17	8	25	16	12	12
7	14	18	14	15	10	20	14	17	11	10	13	8	14	15	12	8	10	10	14	5	7	15	12	13	10	14	13	9	15	16	12	16	14	8	12	22	14	19	10	13	18	12	9	18	16	19	18	16	14
18	12	15	13	21	19	25	19	24	14	13	17	11	19	29	16	15	13	15	19	10	10	18	25	16	18	15	19	14	17	12	12	20	11	19	11	25	11	25	9	14	18	12	10	20	13	26	17	17	13
30	32	17	21	19	23	17	21	18	22	31	19	23	21	23	18	23	25	23	23	26	23	23	25	26	30	33	25	22	33	22	24	20	27	27	23	21	19	19	25	18	16	17	26	20	21	26	25	21	21
16	18	3	13	29	18	33	23	26	14	21	25	17	23	19	20	13	11	10	13	16	17	21	21	18	16	17	15	14	19	20	18	12	13	17	15	15	14	31	15	18	16	15	16	26	13	24	15	9	13
7	11	12	10	18	12	24	11	19	11	16	16	8	10	14	7	4	2	4	8	9	6	14	18	9	11	10	6	4	14	13	13	13	14	8	12	10	8	20	6	6	13	6	7	19	14	15	10	10	10
6	16	11	9	25	11	27	17	14	10	15	25	15	13	15	16	11	9	3	7	14	15	11	9	12	10	11	9	12	13	24	18	10	17	7	11	17	11	21	13	16	14	15	10	18	13	14	17	9	9
9	11	14	16	22	14	30	16	25	17	18	22	14	16	18	13	10	8	8	12	11	14	18	20	13	11	10	10	9	14	23	15	15	16	10	18	12	14	24	12	15	21	14	11	21	20	17	12	16	16
10	8	9	9	19	13	27	15	22	10	15	19	7	15	19	12	7	5	7	11	8	7	15	19	10	10	9	11	10	11	16	12	16	11	11	11	9	9	22	5	10	16	9	6	18	13	18	5	13	9
11	7	12	6	14	12	20	11	15	7	12	12	4	10	18	7	8	6	8	12	5	2	10	18	9	11	10	10	8	10	9	9	17	10	12	8	14	8	18	2	6	13	6	3	15	10	19	6	14	6
21	17	10	8	26	18	26	24	21	9	18	18	14	24	22	21	18	16	14	18	11	14	18	20	19	17	20	20	17	16	17	17	17	16	22	10	24	14	30	12	19	13	14	13	21	4	29	16	8	8
9	17	14	20	28	18	22	20	25	21	14	20	18	16	24	19	14	12	10	14	13	18	18	20	15	7	12	6	11	10	21	19	19	14	10	22	16	18	24	16	19	21	14	13	17	16	17	16	12	20
13	11	14	16	26	18	34	20	29	17	22	26	14	20	22	17	10	8	10	14	15	14	22	24	11	15	10	14	13	10	15	11	11	14	14	18	12	14	28	12	15	21	14	13	25	20	13	12	16	16
11	11	16	14	24	16	30	18	27	15	20	24	12	18	22	15	8	6	8	12	13	12	20	22	9	15	10	14	11	10	13	9	9	14	12	16	14	12	26	10	13	19	12	11	23	18	11	14	14	14
5	9	18	8	16	10	18	12	13	9	6	16	6	8	24	11	10	8	6	10	5	6	6	12	7	7	8	10	11	6	15	9	17	10	6	10	20	10	14	4	11	17	10	1	9	12	13	12	16	8
9	7	14	4	14	10	22	12	17	5	10	14	2	12	22	9	6	4	6	10	3	2	10	16	7	11	10	14	9	10	11	7	15	10	10	6	16	6	18	0	7	13	6	1	13	8	17	8	12	4
1	13	18	12	20	10	22	12	17	13	10	20	10	8	20	11	6	4	2	6	9	10	10	12	7	7	8	6	7	10	19	13	13	14	2	14	16	10	16	8	11	17	10	5	13	16	9	16	12	12
18	10	23	17	19	19	23	15	18	18	17	15	15	13	21	10	19	17	17	21	12	11	15	25	18	18	13	13	12	17	16	16	24	19	19	15	25	15	23	13	14	22	15	12	22	21	26	17	25	17
17	11	14	12	18	18	26	16	21	13	18	18	10	16	22	13	14	12	14	18	11	8	16	24	15	15	14	14	13	14	15	15	23	14	18	14	16	14	22	8	11	17	12	9	21	16	25	8	20	12
14	14	17	17	17	19	19	17	18	18	15	21	13	13	23	16	17	17	15	17	14	13	11	21	14	12	13	11	16	11	20	16	24	15	13	19	17	19	15	13	16	22	17	10	14	21	20	13	25	17
13	9	14	12	20	10	26	12	21	13	14	20	10	16	24	15	14	12	12	16	9	10	14	20	13	11	8	14	15	10	19	13	21	12	14	14	16	14	22	8	15	21	14	7	17	16	21	8	20	12
13	17	20	20	24	14	22	16	17	21	18	20	18	4	20	7	18	16	14	18	17	14	14	16	17	11	14	6	13	14	19	21	25	18	14	22	20	14	18	16	9	17	10	13	21	24	21	16	24	20
18	20	1	13	27	19	31	25	26	14	23	27	17	25	17	22	13	13	11	13	18	19	21	21	18	18	19	17	16	21	22	18	10	15	17	15	13	15	29	17	20	16	17	18	24	13	24	17	9	13
5	17	14	8	24	10	26	16	13	9	14	24	14	12	16	15	10	8	2	6	13	14	10	8	11	11	12	10	11	14	23	17	9	18	6	10	20	10	20	12	15	13	14	9	17	12	13	20	8	8
6	18	13	9	21	11	23	17	14	10	15	25	13	13	15	16	9	9	3	5	14	15	9	9	10	12	13	11	12	15	24	16	8	19	5	11	17	11	17	13	16	14	15	10	14	13	12	21	9	9
8	12	14	11	13	7	15	10	16	12	9	15	7	7	21	8	9	9	8	10	7	8	8	13	8	9	10	10	9	10	13	8	14	10	7	13	17	9	11	7	8	13	7	5	9	13	14	15	15	11
10	12	17	9	17	7	23	12	18	10	15	15	7	5	19	2	7	5	7	11	8	5	13	13	10	12	13	11	7	15	12	12	16	15	11	11	17	3	17	5	1	8	1	6	18	13	18	13	13	9
9	7	14	4	14	10	22	12	17	5	10	14	2	12	22	9	6	4	6	10	3	2	10	16	7	11	10	14	9	10	11	7	15	10	10	6	16	6	18	0	7	13	6	1	13	8	17	8	12	4
19	22	26	22	10	24	6	12	11	23	20	14	16	14	22	17	20	22	20	20	19	16	12	26	17	20	21	15	19	19	21	19	27	23	16	24	16	24	8	18	19	27	20	15	7	26	15	16	30	22
7	11	8	6	20	10	28	14	19	7	16	20	8	14	14	11	4	2	2	6	9	8	14	14	9	11	10	10	7	14	17	13	9	14	8	8	10	6	22	6	9	11	8	7	19	10	15	10	6	6
13	17	18	16	22	18	26	14	21	17	22	18	14	12	14	9	10	8	10	14	15	10	18	24	15	17	16	8	7	20	15	19	19	20	14	18	16	14	24	12	9	17	10	13	25	20	21	16	16	16
13	7	10	8	18	14	26	16	21	9	14	18	6	16	22	13	10	8	10	14	7	6	14	20	11	11	10	14	13	10	15	11	19	10	14	10	12	10	22	4	11	17	10	5	17	12	21	4	16	8
15	7	8	10	20	16	26	18	23	11	13	18	8	18	24	15	12	10	12	16	8	8	16	22	13	12	10	15	14	11	14	11	19	8	16	10	14	10	24	6	13	18	11	7	18	12	23	6	16	10
10	16	19	13	19	15	23	11	18	14	19	15	11	9	15	6	7	5	7	11	12	7	15	21	12	16	15	7	4	19	12	16	16	19	11	15	17	11	21	9	6	14	7	10	22	17	18	17	13	13
17	15	18	12	18	18	14	14	17	13	14	6	10	12	22	9	14	12	14	18	7	6	14	24	15	15	18	10	7	14	5	13	21	14	18	14	24	14	22	8	9	13	6	9	17	8	25	16	12	12
8	9	15	7	16	11	15	13	16	8	7	12	5	11	24	11	9	7	7	11	3	5	9	15	8	8	10	11	9	7	11	8	16	9	9	9	19	9	17	3	10	14	7	2	10	7	16	11	11	7
19	15	16	14	20	20	16	16	19	15	16	8	12	14	22	11	16	14	16	20	9	8	16	26	17	15	18	10	9	14	7	15	23	14	20	16	22	16	24	10	11	15	8	11	19	10	27	14	14	14
10	15	21	13	18	9	19	11	14	14	15	14	11	1	18	1	11	9	9	13	11	7	11	13	12	12	14	7	7	15	12	15	19	17	11	15	21	7	15	9	2	10	3	8	18	17	18	17	17	13
18	18	25	21	27	11	23	16	26	22	17	17	19	13	29	12	19	17	17	21	14	17	21	21	20	16	15	15	13	19	18	20	24	21	19	19	29	11	25	17	13	16	9	16	22	17	26	25	17	21
16	18	19	19	19	21	9	17	16	20	13	11	15	11	23	14	19	19	17	19	12	13	11	23	16	12	17	7	12	11	12	16	24	15	15	21	23	21	17	15	16	20	13	12	12	15	22	19	19	19
15	16	12	6	23	14	18	20	15	7	12	15	12	18	23	18	16	14	10	14	8	12	12	14	15	13	17	16	14	12	15	14	14	14	16	8	26	12	24	10	17	11	12	9	15	2	23	18	6	6
6	10	11	9	19	11	27	13	22	10	15	19	7	13	17	10	3	1	3	7	8	7	15	17	8	10	9	9	6	13	16	12	12	13	7	11	9	7	21	5	8	14	7	6	18	13	14	9	9	9
21	16	16	12	23	20	22	20	15	13	20	19	18	18	21	18	22	20	16	20	16	15	15	20	17	19	17	16	16	10	10	13	13	16	22	14	28	18	24	16	17	13	17	15	23	12	21	20	16	12
13	17	14	8	24	14	18	20	13	9	10	16	14	16	24	19	18	16	10	14	9	14	10	12	15	11	16	14	15	10	17	15	15	14	14	10	28	14	22	12	19	13	14	9	13	4	21	20	8	8
13	19	14	12	26	16	26	20	25	13	18	18	14	20	22	17	10	8	8	6	11	14	14	20	15	15	18	14	9	18	17	17	13	18	14	14	20	12	28	12	15	13	10	13	21	8	21	20	4	12
15	21	18	16	28	19	27	22	29	17	20	20	16	22	26	19	12	10	11	12	13	16	20	24	17	17	20	16	11	20	19	19	17	20	16	18	22	15	30	14	17	17	12	15	23	12	23	22	8	16
11	7	12	6	16	12	22	14	19	7	12	16	4	14	22	11	8	6	8	12	5	4	12	18	9	11	10	14	11	10	13	9	17	10	12	8	14	8	20	2	9	15	8	3	15	10	19	6	14	6
7	16	20	14	19	14	20	10	15	15	16	15	12	6	15	6	8	6	6	10	12	8	12	18	11	13	13	4	4	16	13	16	16	18	8	16	18	12	18	10	7	15	8	9	19	18	15	18	14	14
6	18	19	13	25	13	27	17	18	14	15	25	15	13	21	16	11	9	5	3	14	15	7	13	12	12	13	11	12	15	24	18	14	19	7	15	21	13	21	13	16	18	15	10	18	17	14	21	13	13
12	18	17	11	23	15	27	16	20	12	21	21	13	15	17	12	9	7	7	5	14	11	11	19	14	18	17	13	9	21	18	18	14	21	13	13	19	11	25	11	11	14	11	12	24	15	20	19	11	11
9	11	8	6	12	10	18	13	13	5	14	14	4	12	8	9	4	6	6	8	7	4	10	12	9	11	12	10	8	14	13	11	11	14	8	6	10	8	16	6	8	11	8	7	15	10	17	10	10	6
14	16	21	17	15	19	23	13	22	18	23	19	13	21	25	18	9	9	11	13	16	15	21	25	10	20	15	19	14	15	16	10	10	19	13	19	9	15	17	13	16	22	15	14	14	21	4	13	17	17
11	19	26	18	24	12	20	17	19	19	16	22	16	6	26	9	16	14	12	16	15	14	14	14	15	13	16	12	14	16	21	19	23	20	12	20	26	12	18	14	10	17	10	11	19	22	19	22	22	18
9	18	16	16	13	16	14	10	17	17	16	15	12	16	23	16	8	8	8	10	13	14	16	20	11	14	15	13	11	17	20	14	14	16	8	18	8	14	12	12	15	20	13	11	8	18	7	12	14	16
10	12	17	9	17	7	23	12	18	10	15	15	7	5	19	2	7	5	7	11	8	5	13	13	10	12	13	11	7	15	12	12	16	15	11	11	17	3	17	5	1	8	1	6	18	13	18	13	13	9
13	15	12	12	22	10	26	18	25	13	14	18	10	12	26	9	10	8	10	14	9	10	18	16	13	13	16	16	11	16	13	11	15	10	14	14	20	6	22	8	7	11	4	9	19	12	21	16	12	12
11	15	7	8	22	12	26	17	21	9	14	18	10	16	20	13	8	6	6	10	9	10	16	16	12	11	15	14	9	16	13	11	9	10	12	10	18	8	24	8	11	11	8	9	19	8	19	16	6	8
10	12	17	9	19	7	25	15	22	10	15	19	7	9	23	6	7	5	7	11	8	7	15	13	10	12	13	15	10	15	16	12	16	15	11	11	17	3	19	5	4	10	3	6	18	13	18	13	13	9
8	10	17	9	17	5	25	13	20	10	13	17	7	7	21	4	7	5	6	10	6	7	13	11	9	10	11	13	8	13	16	10	14	14	9	11	17	3	17	5	4	10	3	5	16	13	16	13	13	9
17	12	14	16	26	14	32	22	29	17	20	24	14	16	26	13	14	12	14	18	14	14	22	20	13	15	13	18	16	10	12	9	13	11	18	18	18	10	26	12	11	16	9	13	24	18	17	14	18	16
9	7	14	4	14	10	22	12	17	5	10	14	2	12	22	9	6	4	6	10	3	2	10	16	7	11	10	14	9	10	11	7	15	10	10	6	16	6	18	0	7	13	6	1	13	8	17	8	12	4
14	10	7	9	19	15	23	17	22	10	11	15	7	17	25	14	11	9	11	15	6	7	15	21	12	12	13	15	12	11	10	8	16	5	15	11	17	11	23	5	12	16	9	6	16	9	22	9	13	9
14	12	9	9	15	15	19	17	22	10	11	15	5	17	25	14	9	9	11	13	6	7	13	21	10	14	15	17	12	13	10	6	14	7	13	11	17	11	19	5	12	16	9	6	12	9	20	13	13	9
13	11	10	8	18	14	22	16	21	9	10	14	6	16	26	13	10	8	10	14	5	6	14	20	11	13	14	16	11	12	9	7	15	6	14	10	20	10	22	4	11	15	8	5	15	8	21	12	12	8
14	12	11	15	23	11	27	19	26	16	17	21	13	13	23	10	13	11	12	16	11	13	19	17	15	11	13	14	13	14	19	14	18	12	15	17	15	9	23	11	10	15	8	11	21	17	22	11	17	15
15	16	10	6	19	14	16	20	15	7	12	15	10	18	21	18	14	14	10	12	8	12	10	14	13	13	17	16	14	12	15	12	12	14	14	8	22	12	20	10	17	11	12	9	11	2	21	18	6	6
10	10	17	9	19	7	27	15	22	10	14	19	7	9	23	6	7	5	7	11	8	7	15	13	10	12	11	15	10	15	16	12	16	15	11	9	17	1	19	5	4	10	3	6	18	13	18	13	13	9
14	16	5	5	23	13	27	19	18	6	15	19	11	19	19	16	11	9	7	11	10	11	15	15	14	16	17	17	12	17	14	12	8	11	15	7	21	9	26	9	14	10	11	10	20	5	22	17	5	5
9	15	10	4	22	10	30	16	17	5	18	22	10	16	14	13	6	4	2	6	11	10	14	12	11	15	14	14	9	18	19	15	7	18	10	6	16	6	24	8	11	9	10	9	21	8	17	16	4	4
3	12	12	6	19	8	24	12	15	7	12	19	8	10	15	10	4	2	0	4	8	8	10	10	7	9	9	8	6	12	17	12	8	14	4	8	14	6	18	6	9	11	8	5	15	10	11	14	6	6
11	13	14	6	20	5	28	16	17	7	16	20	10	10	18	7	10	8	6	9	9	10	12	8	12	13	14	16	11	16	19	13	11	17	12	8	20	3	20	8	7	7	6	8	19	10	19	16	10	6
15	16	18	14	15	18	8	14	15	15	12	7	10	10	21	10	14	14	14	16	8	8	10	22	13	13	17	8	8	12	7	12	20	14	14	16	22	16	16	10	11	15	8	9	11	10	21	18	14	14
9	15	14	8	22	12	30	16	21	9	18	22	10	16	18	13	6	4	4	2	11	10	10	16	11	15	14	14	9	18	19	15	11	18	10	10	16	8	24	8	11	13	10	9	21	12	17	16	8	8
14	13	12	8	23	7	31	20	18	8	18	23	13	14	16	11	13	12	9	13	12	13	16	8	16	14	14	18	15	18	23	17	13	19	15	7	20	4	22	12	11	9	10	12	23	12	23	16	12	8
14	13	11	9	20	15	13	16	14	10	11	10	11	13	20	13	15	13	11	15	7	9	11	17	14	10	14	9	10	9	10	13	17	11	15	11	21	13	21	9	13	12	9	8	14	5	22	13	9	9
9	15	10	8	22	12	24	16	21	9	12	16	10	16	18	13	6	4	4	8	8	10	16	16	11	12	14	11	6	15	14	13	9	14	10	10	16	8	24	8	11	10	7	9	18	6	17	16	2	8
21	16	15	14	29	16	26	25	23	15	18	21	20	22	25	20	22	20	16	20	14	20	20	18	22	17	17	20	18	18	23	20	18	20	22	12	28	12	30	18	21	15	16	17	23	10	29	22	12	14
17	15	14	8	22	16	26	20	21	9	10	18	10	20	26	17	14	12	12	10	9	10	10	20	15	17	18	20	15	16	15	13	17	14	18	10	24	12	26	8	15	15	12	9	19	8	25	16	12	8
18	14	11	9	23	17	27	21	22	10	11	19	11	21	25	18	15	13	13	11	10	11	11	21	16	16	17	19	16	15	16	14	18	13	19	11	21	13	27	9	16	16	13	10	20	9	26	13	13	9
11	16	13	15	24	16	22	19	27	15	16	16	12	19	21	16	8	7	9	13	9	12	21	21	14	11	15	11	8	15	16	16	16	15	12	16	15	13	25	11	14	16	9	12	20	11	20	15	7	15
17	15	18	12	22	16	22	20	21	13	14	14	14	20	26	17	18	16	14	12	7	14	10	20	17	15	18	18	13	14	17	13	17	16	18	14	28	16	26	12	19	17	14	11	17	8	25	20	12	12
6	12	19	13	19	11	25	13	22	14	15	19	11	13	19	10	7	5	5	9	8	11	15	17	10	12	11	11	6	15	20	12	12	17	7	15	17	11	21	9	12	18	11	8	18	17	14	17	13	13
9	7	14	4	14	10	22	12	17	5	10	14	2	12	22	9	6	4	6	10	3	2	10	16	7	11	10	14	9	10	11	7	15	10	10	6	16	6	18	0	7	13	6	1	13	8	17	8	12	4
18	25	15	23	20	24	17	16	20	24	23	18	21	21	24	21	17	17	16	15	21	21	19	27	20	20	22	15	16	23	22	21	19	19	17	25	13	22	19	21	21	24	19	20	16	23	16	17	19	23
15	14	6	7	18	10	22	20	17	7	16	20	10	17	15	14	12	13	10	12	10	12	13	11	14	14	16	18	15	16	19	12	10	14	14	8	17	9	19	11	14	11	12	11	17	9	22	15	11	7
13	19	18	12	22	16	26	14	17	13	22	18	14	12	14	9	10	8	8	6	15	10	10	20	15	19	18	10	7	22	15	19	15	22	14	14	20	12	24	12	9	13	10	13	25	16	21	20	12	12
17	15	14	8	22	16	22	20	21	9	14	14	10	20	26	17	14	12	12	10	7	10	10	20	15	15	18	18	13	14	13	13	17	14	18	10	24	12	26	8	15	13	10	9	17	4	25	16	8	8
9	7	14	4	14	10	22	12	17	5	10	14	2	12	22	9	6	4	6	10	3	2	10	16	7	11	10	14	9	10	11	7	15	10	10	6	16	6	18	0	7	13	6	1	13	8	17	8	12	4
11	14	14	16	17	16	14	15	19	17	14	17	12	12	19	12	12	12	11	13	11	12	12	20	12	12	13	9	10	13	16	12	16	13	10	18	16	16	17	12	14	20	13	10	14	18	17	16	18	16
21	20	15	13	22	20	22	19	17	13	18	14	14	17	21	14	18	17	17	15	13	10	11	23	20	21	23	17	14	21	10	16	20	15	22	14	29	17	25	13	14	16	13	14	24	13	30	21	17	13
9	10	12	7	16	8	22	14	19	7	10	14	4	11	21	8	6	5	7	11	4	4	13	13	9	10	12	14	9	12	11	8	14	9	10	8	17	5	17	3	6	11	4	4	15	9	18	11	11	7
9	7	14	4	14	10	22	12	17	5	10	14	2	12	22	9	6	4	6	10	3	2	10	16	7	11	10	14	9	10	11	7	15	10	10	6	16	6	18	0	7	13	6	1	13	8	17	8	12	4
14	12	15	5	19	13	27	17	18	6	15	19	7	17	23	14	11	9	9	7	8	7	7	17	12	16	15	19	14	15	16	12	16	15	15	7	21	9	23	5	12	14	11	6	18	9	22	13	13	5
5	9	18	8	16	10	18	12	13	9	6	16	6	8	24	11	10	8	6	10	5	6	6	12	7	7	8	10	11	6	15	9	17	10	6	10	20	10	14	4	11	17	10	1	9	12	13	12	16	8
8	10	17	11	19	13	19	15	16	12	6	17	9	11	27	14	13	11	9	13	7	9	9	15	10	9	9	12	13	8	15	10	18	9	9	11	23	11	17	7	14	19	12	4	11	13	16	15	17	11
13	15	20	12	18	10	22	12	17	13	18	14	10	4	18	1	10	8	10	14	11	6	14	16	13	15	16	10	7	18	11	15	19	18	14	14	20	6	18	8	1	9	2	9	21	16	21	16	16	12
11	13	16	10	10	14	16	10	17	11	16	14	6	10	16	7	6	6	8	10	9	5	11	20	9	15	14	10	5	16	11	11	15	16	10	12	14	10	13	6	5	11	7	7	15	14	17	14	14	10
13	13	18	10	22	8	30	18	21	11	17	22	12	12	22	9	12	10	9	11	11	12	14	12	14	15	14	18	13	18	21	15	15	19	14	10	22	4	22	10	9	11	8	10	21	14	21	18	14	10
13	11	10	0	18	10	26	16	13	1	14	18	6	16	18	13	10	8	6	10	7	6	10	12	11	15	14	18	13	14	15	11	11	14	14	2	20	6	22	4	11	9	10	5	17	4	21	12	8	0
9	11	16	8	18	6	26	14	21	9	14	18	6	8	22	5	6	4	6	10	7	6	14	12	9	11	12	14	9	14	15	11	15	14	10	10	16	2	18	4	3	9	2	5	17	12	17	12	12	8
14	14	10	11	17	13	21	18	24	12	13	17	7	15	25	12	9	9	11	13	8	9	15	19	11	14	16	17	12	15	12	8	14	9	13	13	17	9	19	7	10	14	7	8	14	11	20	15	13	11
13	19	10	12	26	16	30	20	25	13	18	22	14	20	22	17	10	8	8	6	13	14	14	20	15	17	18	16	11	20	17	15	11	14	14	14	20	12	28	12	15	15	12	13	23	12	21	20	8	12
22	20	11	9	23	19	21	19	14	10	19	15	15	17	19	14	19	17	15	19	14	11	15	21	20	22	23	17	14	21	10	16	16	15	23	11	29	15	27	13	14	12	13	14	24	9	30	21	13	9
13	15	16	8	22	6	30	18	17	9	18	22	14	12	18	9	14	12	8	12	11	14	14	8	15	15	16	18	13	18	23	15	11	20	14	10	24	6	22	12	11	9	10	11	21	12	21	20	12	8
16	14	15	9	21	15	21	19	20	10	13	13	11	19	25	16	15	13	12	14	6	11	13	19	15	14	17	17	12	13	14	12	16	14	17	11	25	13	25	9	16	14	11	9	16	5	24	17	9	9
21	21	18	14	26	14	26	20	17	15	26	22	20	12	16	9	20	18	15	19	19	16	18	16	22	21	22	16	15	24	21	23	19	25	22	16	26	12	26	18	11	11	12	18	29	18	29	22	18	14
16	20	21	19	27	19	21	19	16	20	18	19	21	11	21	14	21	19	15	17	18	17	13	19	20	14	17	9	14	17	19	23	23	21	17	19	27	17	23	19	16	18	15	16	22	19	24	23	19	19
15	17	21	20	22	18	20	17	19	21	18	22	18	10	24	13	20	18	16	20	17	15	15	20	18	13	15	10	15	14	21	21	27	18	16	22	22	18	18	16	13	19	15	13	21	24	23	16	26	20
23	13	21	16	26	18	28	21	17	17	26	22	22	16	18	13	24	22	18	22	19	18	18	20	16	23	15	18	17	20	19	19	17	18	24	18	30	18	28	20	17	17	18	19	29	20	27	24	22	16
15	18	17	11	24	8	26	21	19	11	18	20	16	15	19	12	16	15	11	15	11	16	17	9	18	15	19	19	14	19	23	17	13	21	16	12	27	9	23	15	14	10	11	14	22	11	24	23	11	11
14	12	11	3	19	11	21	17	14	4	13	15	9	17	19	14	13	11	8	12	6	9	11	13	13	14	15	17	12	13	15	11	11	14	15	5	23	9	23	7	14	10	11	7	16	3	22	15	7	3
10	12	13	9	19	13	19	15	22	10	11	11	7	15	23	12	7	5	7	11	4	7	15	19	10	10	13	11	6	11	10	10	14	11	11	11	17	9	22	5	10	12	5	6	14	5	18	13	5	9
19	11	24	22	28	16	28	24	31	23	22	24	20	18	30	15	20	18	18	22	15	20	24	22	13	17	12	20	17	16	22	16	20	14	20	24	26	16	28	18	17	21	14	17	25	22	23	22	22	22
13	9	8	4	18	12	22	16	17	5	12	14	6	16	20	13	10	8	8	12	5	6	12	16	11	11	12	14	11	10	12	10	14	10	14	6	16	8	22	4	11	11	8	5	15	4	21	8	8	4
15	13	16	12	10	16	12	12	17	13	10	8	8	12	20	9	12	12	13	15	6	7	11	22	12	14	16	11	6	13	8	9	17	13	14	14	20	14	14	8	9	12	8	8	12	10	21	16	14	12
19	13	14	10	20	18	20	22	23	11	16	16	10	22	26	19	14	14	14	16	9	12	16	22	11	17	16	20	15	8	7	5	9	12	18	12	22	14	24	10	17	15	12	11	15	6	17	18	10	10
17	7	14	12	16	16	16	19	17	11	16	14	10	18	16	15	14	16	15	17	9	10	14	18	8	15	10	16	14	12	12	10	14	9	16	12	20	16	21	12	16	17	14	12	17	12	21	16	16	12
9	11	18	10	18	6	24	14	21	11	14	18	8	8	22	5	8	6	7	11	7	8	14	12	10	11	12	14	9	14	17	11	15	15	10	12	18	4	18	6	5	11	4	6	17	14	17	14	14	10
10	8	15	5	15	11	21	13	18	6	11	15	3	13	23	10	7	5	7	11	4	3	11	17	8	12	11	15	10	11	12	8	16	11	11	7	17	7	19	1	8	14	7	2	14	9	18	9	13	5
14	10	11	9	19	15	19	17	22	10	11	11	7	17	25	14	11	9	11	15	4	7	15	21	12	10	13	13	10	9	10	10	18	9	15	11	17	11	23	5	12	14	7	6	14	5	22	9	9	9
13	17	14	12	24	16	22	20	17	13	10	20	14	16	28	19	18	16	12	10	11	14	6	16	15	13	16	16	17	12	17	13	17	10	14	14	28	16	22	12	19	19	16	9	15	12	21	20	16	12
6	8	13	5	15	9	23	11	18	6	11	15	3	11	19	8	3	1	3	7	4	3	11	15	6	10	9	11	6	11	12	8	12	11	7	7	13	5	18	1	6	12	5	2	14	9	14	9	9	5
8	8	11	7	17	11	23	13	20	8	13	17	5	13	19	10	5	3	5	9	6	5	13	17	8	10	9	11	8	11	14	10	14	11	9	9	11	7	20	3	8	14	7	4	16	11	16	7	11	7
13	20	10	10	25	8	26	22	17	9	14	21	14	14	19	14	14	14	10	14	12	14	16	6	17	13	19	18	16	18	19	16	12	14	14	10	26	8	23	14	13	9	10	13	21	10	23	22	10	10
13	11	15	8	12	14	18	16	21	9	14	18	3	16	23	13	7	8	10	11	7	6	11	20	8	15	14	18	13	14	15	8	16	14	11	10	14	10	16	4	11	17	10	5	11	12	18	12	16	8
19	15	16	10	20	18	22	16	15	11	20	16	12	14	18	11	16	14	14	12	13	8	8	22	17	19	18	14	13	18	13	17	21	18	20	12	22	14	24	10	11	15	12	11	23	14	27	14	18	10
15	15	8	12	24	16	28	20	23	13	16	20	14	20	22	17	14	12	11	9	11	14	12	20	16	15	16	16	13	16	17	13	13	11	16	14	20	14	27	12	17	17	14	12	21	12	23	16	12	12
14	11	18	12	19	15	21	18	22	12	10	15	9	18	26	15	13	12	13	17	6	9	16	20	14	14	14	18	13	14	15	11	19	13	15	11	24	12	22	8	15	19	12	8	17	12	23	16	16	12
11	18	11	13	24	15	28	19	25	13	16	20	12	19	21	16	8	7	8	9	11	12	17	19	14	15	17	15	10	19	16	14	12	13	12	14	19	12	25	11	14	16	11	12	22	13	20	19	9	13
15	15	12	10	20	10	28	20	23	11	20	24	10	14	20	11	10	10	10	6	13	12	10	14	13	15	16	18	15	18	21	15	15	18	14	12	14	6	20	10	9	11	8	11	19	14	21	14	14	10
16	20	25	17	23	11	29	20	20	16	21	21	17	13	19	10	17	17	15	13	14	15	13	13	20	18	21	19	15	23	24	20	20	25	17	17	29	13	21	17	13	16	13	16	26	21	26	25	21	17
17	19	12	12	26	12	30	22	25	13	18	22	14	16	26	13	14	12	12	10	13	14	14	16	17	17	20	20	15	20	17	15	15	14	18	14	24	8	26	12	11	11	8	13	23	12	25	20	12	12
13	16	17	17	22	10	26	19	25	17	14	18	14	13	25	10	14	13	13	17	9	14	19	15	16	13	17	17	12	17	18	12	16	13	14	18	25	11	21	13	12	16	9	12	20	17	22	21	17	17
16	16	19	15	23	13	24	18	24	16	16	17	13	11	25	8	13	11	13	17	12	11	19	19	16	16	17	15	11	19	14	16	20	17	17	15	23	7	23	11	7	12	5	12	22	15	24	19	15	15
11	15	26	18	26	16	26	20	23	19	14	26	16	14	30	17	16	14	12	16	15	16	16	18	15	13	12	16	17	16	25	19	23	20	12	16	26	12	22	14	17	23	16	11	19	22	19	22	22	18
12	12	17	7	17	12	25	17	18	6	13	17	5	17	21	14	9	9	10	11	6	5	11	15	12	14	15	19	14	15	16	12	18	15	13	7	21	10	19	5	12	16	11	6	18	11	22	13	15	7
13	11	11	4	16	8	24	17	15	5	15	20	8	14	16	11	10	10	7	9	9	10	10	10	11	15	13	18	13	16	19	11	9	17	12	4	18	4	18	8	11	9	10	8	15	8	19	16	10	4
16	10	13	9	17	16	21	19	22	10	9	17	7	19	25	16	11	11	12	11	8	9	11	21	8	16	13	19	14	13	12	8	14	9	15	11	19	12	21	7	14	16	11	8	14	9	20	15	13	9
14	8	19	9	19	13	27	17	18	10	15	19	11	17	23	14	15	13	11	9	8	11	7	17	10	16	11	19	14	13	18	10	14	13	15	11	25	13	23	9	16	18	15	8	18	13	20	17	17	9
11	19	18	14	24	14	28	20	23	13	18	20	14	20	18	17	10	10	9	7	11	14	14	16	16	15	18	16	11	20	22	18	14	21	12	14	22	14	24	14	17	17	14	14	23	14	21	22	10	14
14	12	17	13	15	15	15	17	22	14	11	11	9	17	25	14	13	13	13	15	4	11	13	21	12	12	15	15	10	11	14	8	16	13	13	15	21	15	19	9	16	18	11	8	10	9	20	17	13	13
10	14	14	7	21	9	29	16	16	8	17	21	13	15	15	12	11	9	5	9	10	13	13	11	13	12	14	15	10	17	22	14	8	19	11	9	21	9	23	11	14	12	13	10	20	11	18	19	9	7
21	23	14	14	30	14	32	28	25	13	21	26	18	22	24	19	18	18	16	20	17	18	24	14	23	21	24	26	21	26	23	21	17	20	22	12	30	10	28	18	17	13	14	19	29	14	31	26	14	14
11	15	8	14	24	16	26	18	27	15	16	20	12	18	22	15	8	6	8	12	11	12	20	22	13	13	14	12	9	16	15	13	13	10	12	16	14	12	26	10	13	17	10	11	21	14	19	14	10	14
13	11	14	4	18	12	26	16	17	5	14	18	6	16	22	13	10	8	8	6	7	6	6	16	11	15	14	18	13	14	15	11	15	14	14	6	20	8	22	4	11	13	10	5	17	8	21	12	12	4
8	16	15	9	21	11	29	17	20	8	17	21	9	17	15	14	5	5	5	3	10	9	11	13	12	14	15	15	10	19	20	16	12	19	9	9	17	9	24	9	12	14	11	10	22	13	18	17	9	9
9	16	15	13	22	14	22	17	25	13	14	14	10	17	21	14	6	5	7	11	7	10	19	19	12	11	15	11	6	15	14	14	14	15	10	14	17	11	23	9	12	14	7	10	18	9	18	17	5	13
23	27	24	24	12	26	10	16	19	23	22	10	16	22	22	19	16	20	22	22	18	16	22	30	21	24	28	19	16	27	18	21	25	26	20	24	16	24	13	20	19	24	17	21	14	22	21	20	22	24
17	12	8	10	18	16	18	20	21	11	14	14	10	20	20	17	14	14	13	15	7	12	14	20	14	12	15	15	13	11	15	11	15	12	16	12	16	14	22	10	17	15	12	10	13	6	23	12	10	10
18	14	11	5	21	15	21	18	14	6	12	13	11	17	19	14	15	13	11	15	9	9	13	17	16	17	17	16	12	16	11	14	14	15	19	5	25	9	25	9	13	9	10	10	19	3	26	17	7	5
13	21	24	16	24	16	22	16	13	17	18	20	18	8	20	11	18	16	12	14	17	14	10	16	17	11	18	10	13	18	19	21	21	22	14	18	28	16	20	16	13	17	14	13	21	20	21	24	20	16
14	20	21	15	23	18	23	15	20	16	23	19	15	13	17	10	11	9	10	11	16	11	15	23	16	20	19	11	8	23	16	20	18	23	15	17	21	14	25	13	10	16	11	14	26	19	22	21	15	15
18	16	19	13	19	17	21	15	14	14	17	13	15	13	19	10	19	17	15	13	11	11	7	21	18	19	19	14	11	18	13	14	18	17	19	15	29	17	23	13	14	17	14	12	21	15	26	21	19	13
15	11	10	8	20	14	24	18	19	9	14	18	10	18	22	15	14	12	11	9	8	10	8	18	14	14	14	17	14	13	16	11	15	11	16	10	20	12	24	8	15	16	13	8	18	10	23	12	14	8
17	14	13	11	22	16	26	21	21	11	13	18	12	21	25	18	16	15	14	16	9	12	15	19	17	17	17	21	16	17	16	12	16	12	18	10	27	13	25	11	18	18	15	11	20	11	26	19	15	11
14	12	19	11	23	14	31	19	24	12	19	23	11	17	25	14	11	9	10	11	12	11	15	19	10	12	13	19	14	11	12	8	10	15	15	13	21	10	25	9	12	16	11	10	22	15	14	17	15	11
11	15	11	8	22	12	28	17	21	9	16	20	10	16	20	13	8	6	6	4	10	10	10	16	12	12	15	15	10	17	16	13	11	14	12	10	18	8	24	8	11	12	9	9	20	10	19	16	8	8
17	21	24	18	24	20	31	18	23	19	25	24	20	18	20	15	16	14	13	11	19	17	15	24	20	23	20	16	11	26	23	23	19	27	18	18	26	16	26	18	15	17	17	18	29	22	25	26	18	18
17	16	23	13	18	18	18	15	17	13	18	14	10	13	21	10	14	13	15	19	11	6	15	23	16	19	19	15	12	19	12	16	24	19	18	14	25	15	21	9	10	18	11	10	22	17	26	17	21	13
8	7	11	7	17	11	25	13	20	8	11	17	5	13	19	10	5	3	5	9	6	5	13	17	8	10	8	11	8	11	14	10	14	11	9	8	11	6	20	3	8	14	7	4	16	11	16	7	11	7
18	16	11	9	23	17	27	21	22	10	15	19	11	21	27	18	15	13	13	11	10	11	11	21	16	18	19	21	16	17	14	12	16	11	19	11	25	13	27	9	16	16	13	10	20	9	26	17	13	9
14	13	8	6	19	13	23	18	18	6	11	15	7	18	22	15	11	10	10	14	6	7	14	16	13	14	16	18	13	14	11	9	13	8	15	7	22	10	22	6	13	13	10	7	17	6	23	14	10	6
13	12	8	8	21	14	20	18	17	9	10	17	10	16	23	16	14	12	10	14	8	10	12	16	13	11	13	14	14	10	14	11	15	8	14	10	20	12	22	8	15	15	12	7	15	8	21	12	12	8
17	23	14	16	26	20	30	20	25	17	22	22	18	20	22	17	14	12	12	10	17	16	16	24	19	21	22	16	11	24	17	19	15	18	18	18	24	16	28	16	15	15	14	17	27	16	25	24	12	16
16	24	15	17	29	19	31	25	28	16	21	25	17	25	23	22	13	13	13	11	16	17	19	21	20	20	23	21	16	25	22	20	16	19	17	17	25	17	29	17	20	20	17	18	28	17	26	25	13	17
16	24	15	17	25	19	25	19	20	16	21	17	17	17	15	14	13	13	13	11	16	13	15	21	20	20	23	13	10	25	14	20	16	19	17	17	25	17	28	17	14	16	13	18	28	17	26	25	13	17
11	7	8	8	12	12	18	14	19	9	10	14	4	14	20	11	8	8	9	11	4	6	10	18	8	10	10	13	10	9	12	5	13	7	10	10	12	10	16	4	11	16	9	4	10	10	17	8	14	8
9	7	14	4	14	10	22	12	17	5	10	14	2	12	22	9	6	4	6	10	3	2	10	16	7	11	10	14	9	10	11	7	15	10	10	6	16	6	18	0	7	13	6	1	13	8	17	8	12	4
13	11	10	8	18	14	22	16	21	9	10	14	6	16	26	13	10	8	10	14	5	6	14	20	11	13	14	16	11	12	9	7	15	6	14	10	20	10	22	4	11	15	8	5	15	8	21	12	12	8
13	19	10	12	26	16	30	20	25	13	18	22	14	20	22	17	10	8	8	6	13	14	14	20	15	17	18	16	11	20	17	15	11	14	14	14	20	12	28	12	15	15	12	13	23	12	21	20	8	12
18	21	14	18	25	12	27	23	20	16	19	19	19	16	16	13	19	20	17	20	14	17	20	12	23	16	22	18	16	22	21	19	17	18	19	17	28	15	25	20	16	15	14	19	27	18	29	24	18	18
9	13	18	10	18	6	24	16	21	9	14	18	6	10	20	7	6	6	8	12	7	6	16	10	11	11	14	16	11	16	17	13	17	16	10	10	18	4	19	6	5	11	4	7	19	14	19	14	14	10
26	16	13	17	35	19	39	31	30	18	23	31	23	25	29	22	23	21	19	23	22	23	27	21	18	24	17	27	24	23	22	20	16	13	27	17	29	13	35	21	20	16	17	22	32	17	30	25	17	17
10	14	13	11	15	13	21	17	22	10	13	17	5	17	19	14	5	7	9	11	7	7	15	17	10	13	15	16	11	16	15	10	14	13	9	11	15	11	16	7	12	17	10	8	15	13	18	15	13	11
17	15	14	12	22	18	22	20	25	13	14	18	10	20	30	17	14	12	14	18	9	10	18	24	15	17	18	20	15	16	13	11	19	10	18	14	24	14	26	8	15	19	12	9	19	12	25	16	16	12
[truncated: 228 more columns]

## Sheet: PCoA (2)
Principal Coordinates Analysis (PCoA)		3	135	30	112
PCoA via Covariance matrix with data standardization			EBP	SES	ECM
Data Sheet	GD
Data Title	Mean Population Genetic Distance Matrix for Codominant Genotypic Distance
No. Samples	277	No. Pops.	3
Percentage of variation explained by the first 3 axes
Axis	1	2	3
%	21.8949	18.9798	16.9887
Cum %	21.8949	40.8747	57.8634
Eigen Values by Axis and Sample Eigen Vectors
Axis No.	1	2	3	4	5	6
EigenValue	13.939	12.0832	10.8156	9.65622	9.12156	8.04785
EBP	-0.266883	-0.167759	0.212986	0.183151	0.0832972	-0.218849
EBP	0.0128892	0.204737	0.279781	0.0617024	0.115224	0.121307
EBP	0.279887	-0.132175	-0.178236	-0.27742	0.328033	-0.0404129
EBP	0.284702	0.0146706	0.0340614	0.15556	-0.152726	-0.113509
EBP	-0.283934	0.338028	-0.0942189	-0.14909	-0.248812	-0.289846
EBP	-0.0279966	-0.126826	0.0514874	0.395662	-0.0269759	0.0891487
EBP	-0.343889	0.564839	-0.429477	-0.139708	-0.0298349	-0.342144
EBP	-0.381635	0.12029	-0.0505755	-0.0436049	-0.195005	-0.127962
EBP	-0.237233	0.251297	-0.418904	0.237504	-0.153165	-0.314327
EBP	0.279702	0.00929369	0.010974	0.164592	-0.155896	-0.120185
EBP	0.05668	0.29496	0.0986286	0.165161	0.111086	-0.154216
EBP	-0.115645	0.424005	-0.295982	-0.190739	-0.14193	-0.0063461
EBP	0.0557378	0.171861	0.243858	-0.037517	-0.207623	-0.102685
EBP	-0.426178	0.0798801	-0.100931	0.310127	-0.149276	0.168967
EBP	-0.288927	-0.25712	-0.4008	-0.027886	0.00675406	-0.0419276
EBP	-0.296193	0.00552617	-0.0869777	0.159662	-0.260869	0.347135
EBP	-0.12098	-0.23792	0.230162	-0.121881	-0.129223	-0.138099
EBP	-0.0730632	-0.261939	0.292608	-0.0811373	-0.124038	-0.0357319
EBP	-0.0769489	-0.278746	0.128219	0.122657	0.006071	-0.180548
EBP	-0.0369761	-0.333187	0.0292383	0.0726071	-0.0656088	-0.319082
EBP	0.126145	0.224614	0.158999	0.0543276	-0.0204253	0.00304416
EBP	-0.0202206	0.185224	0.138025	-0.0306295	-0.290586	0.062256
EBP	-0.0735431	0.169132	-0.130524	0.241711	-0.123734	-0.302639
EBP	-0.0173803	-0.149564	-0.128965	0.5663	0.0640517	-0.0960756
EBP	-0.126677	0.0334655	0.247471	0.0463073	-0.00819393	-0.18779
EBP	-0.141688	0.0827284	0.11381	0.159752	0.289299	-0.0488677
EBP	-0.168001	0.0495877	0.269601	0.127266	0.231347	-0.0135916
EBP	-0.452459	-0.0086948	-0.128388	-0.0540955	0.162092	0.0114178
EBP	-0.238224	-0.109711	-0.0633906	-0.116967	-0.073966	0.0750585
EBP	-0.0522061	0.315273	0.199878	0.103871	0.307238	-0.0982651
EBP	0.0403977	0.293112	-0.132134	-0.248239	-0.170054	0.156364
EBP	0.0900712	0.205248	0.157946	-0.0447254	0.0105279	-0.0844105
EBP	0.0944016	-0.337704	-0.127994	0.0232439	0.138641	-0.233015
EBP	0.17021	0.226385	0.120029	-0.123041	0.238884	0.0353222
EBP	-0.309799	-0.138362	0.173627	0.133375	0.0812829	-0.314539
EBP	0.29157	0.0184233	0.00383194	0.190583	-0.14826	-0.0912126
EBP	-0.327566	-0.123773	0.146048	-0.43669	0.152731	-0.229757
EBP	0.102783	-0.162652	0.102723	0.242805	-0.157335	0.179285
EBP	-0.451349	0.280376	-0.139816	0.0657689	-0.137969	-0.357279
EBP	0.103654	0.147842	0.306304	0.00322662	-0.202439	-0.000318244
EBP	-0.192261	-0.035117	0.0142069	0.0627485	-0.324938	0.30766
EBP	0.12021	-0.126783	-0.281069	0.160237	-0.15411	0.165032
EBP	-0.0321581	-0.00549148	0.0191586	0.0350369	-0.188533	0.284469
EBP	0.00924463	0.197621	0.278037	0.130855	-0.0971859	-0.0885387
EBP	-0.175039	0.420065	0.00645572	-0.000358374	0.0524891	-0.516031
EBP	0.457353	0.128561	-0.129212	0.0301157	0.0198165	-0.0968867
EBP	-0.409379	-0.0763527	0.13794	0.0156022	0.100224	-0.470662
EBP	-0.0650159	0.227215	0.238462	-0.252775	0.0783588	-0.00296151
EBP	0.280635	-0.28122	-0.142909	-0.0542482	0.0982169	-0.1323
EBP	0.284702	0.0146706	0.0340614	0.15556	-0.152726	-0.113509
EBP	-0.0730632	-0.261939	0.292608	-0.0811373	-0.124038	-0.0357319
EBP	0.0958828	0.114228	-0.0224729	0.410816	0.0577799	-0.28995
EBP	-0.253118	-0.184893	0.225786	-0.185555	0.291478	0.0238629
EBP	-0.0280749	-0.350226	-0.0510773	-0.109658	0.220718	-0.104464
EBP	-0.0730632	-0.261939	0.292608	-0.0811373	-0.124038	-0.0357319
EBP	-0.161304	-0.00163094	0.121918	0.133035	0.390741	-0.0975029
EBP	-0.0848823	-0.0726147	-0.093067	0.316	0.253896	-0.259384
EBP	-0.310813	-0.176421	0.00222418	-0.166913	-0.293993	0.102768
EBP	0.208201	-0.120533	0.0727303	-0.0535834	-0.0759046	-0.0581528
EBP	-0.174847	-0.0087191	-0.166407	-0.0983401	-0.310351	-0.0318109
EBP	-0.186975	-0.211607	0.257317	0.0886797	0.0171262	-0.0902198
EBP	-0.128082	0.276796	0.210411	0.208707	0.00605256	-0.27245
EBP	-0.0851651	0.247399	0.24977	0.258483	0.00806686	-0.176759
EBP	-0.167473	-0.212161	0.26434	0.0464908	-0.0187855	-0.123952
EBP	-0.0635062	0.100746	0.00389581	0.097221	0.502328	0.283919
EBP	-0.0665272	0.0267314	0.0935018	0.310344	0.100609	0.128726
EBP	-0.00823903	0.387161	-0.113834	0.0674301	0.0938212	0.0328128
EBP	0.260577	-0.0500406	-0.163934	0.274402	0.106247	0.220989
EBP	0.242106	0.196775	0.181739	-0.113031	-0.102697	0.0120364
EBP	0.165584	0.302391	-0.0904496	0.209322	0.209996	-0.18298
EBP	-0.186975	-0.211607	0.257317	0.0886797	0.0171262	-0.0902198
EBP	-0.588005	-0.0348866	-0.15247	-0.404347	0.112184	-0.133934
EBP	-0.406219	0.349987	-0.0485826	0.0223059	0.15356	0.108624
EBP	-0.272754	-0.151267	-0.0845793	-0.418628	0.04025	0.0987904
EBP	-0.0478437	-0.165568	-0.458999	-0.299341	0.25141	0.19351
EBP	-0.0385426	0.377345	-0.0722053	-0.114956	0.401569	0.242567
EBP	0.065388	-0.213006	0.168042	-0.197395	-0.0242963	-0.0233773
EBP	-0.0744355	0.0182804	-0.59217	0.174116	0.023859	0.0573106
EBP	-0.130585	-0.140153	0.0979979	-0.147245	0.492146	0.133635
EBP	0.152984	0.0734669	0.154728	-0.0628128	0.128698	0.097703
EBP	-0.304799	-0.132985	0.196715	0.124343	0.084453	-0.307864
EBP	-0.542549	-0.0474666	-0.0936686	0.0385676	-0.0855021	-0.169363
EBP	-0.530681	-0.038337	-0.100811	0.0645587	-0.0778668	-0.140391
EBP	-0.167473	-0.212161	0.26434	0.0464908	-0.0187855	-0.123952
EBP	-0.376488	0.0323509	-0.127467	0.253054	-0.108422	0.362967
EBP	-0.337947	-0.0530607	-0.26995	-0.114332	-0.00161086	0.0162107
EBP	0.198001	0.284178	0.158149	-0.28165	0.288721	0.169862
EBP	0.0293865	-0.0982997	0.0903926	-0.310082	0.213434	-0.00904906
EBP	-0.185515	-0.0081665	0.0651857	-0.0929901	0.469895	-0.221058
EBP	0.147063	0.234184	0.185309	-0.109271	-0.118182	-0.0876979
EBP	-0.190732	-0.211532	0.207445	0.128445	0.0737865	-0.0322776
EBP	0.108503	0.130391	-0.127616	-0.0405594	-0.194575	-0.461092
EBP	-0.133278	0.0439051	0.0421408	-0.256163	0.268559	0.0871733
EBP	-0.387911	-0.146327	0.0773713	-0.0738759	0.307427	0.190531
EBP	-0.310294	0.349081	-0.145757	-0.278669	-0.414243	-0.209401
EBP	-0.0234305	-0.210861	-0.536523	-0.376417	-0.0869566	-0.366815
EBP	-0.0642721	-0.182884	0.0413546	-0.212577	0.517359	0.154216
EBP	-0.32719	-0.169753	-0.03967	-0.17038	-0.290641	0.13654
EBP	-0.214263	-0.0194237	-0.459658	-0.405808	0.253098	0.0209504
EBP	-0.264992	-0.238507	-0.133729	-0.187421	-0.103542	0.131953
EBP	-0.255922	-0.118336	-0.404906	-0.09668	0.230162	0.0131984
EBP	-0.122205	0.224927	0.148246	-0.226227	0.0159118	0.216244
EBP	0.30004	0.279991	0.128747	-0.0702353	-0.0146259	0.0742484
EBP	-0.0690728	0.0120399	0.0202931	0.0425743	0.0190953	-0.00513118
EBP	0.266253	0.198487	0.0340101	-0.157408	-0.105239	0.126373
EBP	-0.0401709	-0.0232389	-0.70035	-0.170388	-0.222433	-0.0486787
EBP	0.207737	-0.348287	-0.0929515	-0.299296	0.35065	0.0663978
EBP	-0.23109	-0.207957	0.154975	-0.203742	-0.049707	0.110297
EBP	-0.119987	-0.28433	-0.0286106	0.246736	0.295489	-0.248584
EBP	-0.269036	-0.189086	0.222563	-0.030988	0.392404	0.121281
EBP	-0.0630086	-0.0346028	0.314574	-0.198388	0.155379	0.135533
EBP	-0.0543726	0.201824	0.168672	-0.119378	-0.128107	0.145711
EBP	0.41265	0.133061	-0.129043	-0.066559	0.185412	-0.0111064
EBP	-0.167536	-0.0260453	0.0879179	-0.110758	0.577627	-0.0419922
EBP	-0.165582	-0.239788	0.331911	-0.252743	0.248171	0.11123
EBP	-0.138855	-0.243324	0.283527	-0.172911	0.0933917	0.0682028
EBP	-0.0851651	0.247399	0.24977	0.258483	0.00806687	-0.176759
EBP	0.103654	0.147842	0.306304	0.00322662	-0.202439	-0.000318246
EBP	-0.261883	-0.162382	0.236073	0.174119	0.0864673	-0.212173
EBP	-0.267181	0.31325	-0.0759668	0.0992988	1.058e-05	0.27636
EBP	-0.10645	0.222655	0.167819	-0.218262	0.0301273	0.224864
EBP	-0.338186	0.351609	0.071926	-0.012781	0.238619	-0.0472677
EBP	-0.0885617	0.22062	0.286132	0.0136107	0.257344	0.0987523
EBP	-0.504482	0.102326	-0.0858125	0.150694	0.169341	0.322526
EBP	0.191528	-0.337066	-0.185084	-0.319602	0.367233	-0.0581197
EBP	-0.0808347	-0.295553	-0.0361697	0.326452	0.13618	-0.325363
EBP	-0.123751	-0.266157	-0.0755282	0.276677	0.134166	-0.421054
EBP	-0.105778	0.154949	0.0234686	0.112875	-0.00286053	-0.0555808
EBP	-0.118483	-0.0624368	0.100795	0.0977589	-0.274804	0.276158
EBP	0.103654	0.147842	0.306304	0.00322662	-0.202439	-0.000318243
EBP	-0.535245	0.460638	-0.244449	-0.0664887	-0.118969	-0.314185
EBP	-0.0216913	-0.317302	0.164045	-0.0846872	0.0601271	-0.0155481
EBP	-0.355516	-0.171921	0.00239292	-0.263588	-0.128398	0.188549
EBP	0.0253501	0.170288	0.321422	-0.156206	0.116179	0.15324
EBP	0.1396	0.182518	0.223676	-0.22101	0.186292	0.19868
SES	-0.309284	-0.180316	-0.0058608	-0.166915	-0.299007	0.102908
SES	0.0385553	0.347251	-0.147352	-0.207993	-0.199852	0.154804
SES	0.0831447	0.262253	0.155576	0.0682489	-0.00638481	-0.0464757
SES	0.000931952	0.354578	-0.147878	-0.287711	-0.0455559	0.231723
SES	-0.331768	0.0301014	-0.0726635	0.182499	-0.254529	0.257188
SES	-0.0360094	0.120045	-0.112053	0.194114	0.054173	0.296237
SES	-0.230804	0.483532	-0.243771	-0.0822307	0.162935	-0.0404085
SES	0.350518	0.186027	-0.198304	0.15786	0.129599	-0.151355
SES	-0.112215	-0.250716	0.300167	-0.160854	0.0352705	0.0410473
SES	0.0197028	0.206193	-0.324788	0.0507927	0.116104	0.0114083
SES	0.268534	0.228119	-0.185746	0.285372	0.230322	-0.273328
SES	0.273001	-0.298472	-0.0664094	-0.13069	0.00369483	-0.118549
SES	0.182105	-0.229136	-0.00680139	-0.167865	0.0160166	-0.0478494
SES	0.052077	0.166752	0.273039	-0.0763737	-0.0385998	0.110213
SES	-0.403694	-0.130538	-0.034128	-0.0392867	-0.193754	0.0146876
SES	-0.0869406	-0.316701	0.0322447	0.250009	0.0366451	-0.311472
SES	-0.0294212	-0.365812	-0.0972375	-0.0480189	-0.254308	-0.0320295
SES	-0.100124	-0.0456324	-0.0367441	-0.126137	-0.069235	-0.0309578
SES	-0.22056	-0.17591	0.194474	-0.239654	-0.110282	-0.294221
SES	-0.330625	0.0485991	-0.0454736	0.353246	-0.0602519	0.16736
SES	-0.210799	-0.115049	0.0105923	-0.190531	0.00838731	-0.325625
SES	-0.118483	-0.0624368	0.100795	0.0977589	-0.274804	0.276158
SES	0.205155	-0.098994	0.0647787	-0.0409425	-0.0648721	0.239843
SES	0.261235	-0.231163	-0.0372712	-0.12704	0.00598362	-0.0169467
SES	-0.0120338	-0.0975091	0.205162	0.140763	-0.185297	0.24066
SES	-0.0584428	-0.0799926	0.203406	0.245438	-0.0909144	0.208635
SES	0.0270555	-0.0889171	0.187212	-0.0903746	0.168348	0.336448
SES	0.103654	0.147842	0.306304	0.00322662	-0.202439	-0.000318244
SES	0.269266	0.165267	0.132655	-0.258079	0.0818249	0.109396
SES	0.265502	0.18344	0.0857375	-0.228138	-0.0794983	-0.0630738
ECM	0.308418	0.154044	0.125096	-0.178363	-0.077484	0.032617
ECM	-0.0467904	-0.0467585	0.0870948	-0.00467342	0.294711	0.412413
ECM	0.320027	0.207736	-0.196838	0.107968	0.123055	-0.280798
ECM	0.012259	-0.0960666	0.238845	0.166638	-0.182192	0.23588
ECM	0.401107	-0.184018	-0.153995	-0.0682115	0.0114293	-0.0982805
ECM	0.107985	-0.395111	0.0203646	0.0711959	-0.0743253	-0.148923
ECM	-0.0769489	-0.278746	0.128219	0.122657	0.006071	-0.180548
ECM	0.0958981	-0.194989	-0.0160632	0.368301	-0.0597983	0.124271
ECM	-0.0987709	0.426426	-0.214978	-0.130141	-0.0966131	-0.0291069
ECM	0.10035	-0.412363	0.096864	-0.00524553	-0.168847	-0.135171
ECM	0.104522	-0.203676	-0.0929931	0.348762	0.115517	0.201642
ECM	0.101967	0.306595	-0.199815	-0.040911	0.179074	0.0512694
ECM	0.173012	-0.247113	0.0125668	-0.125822	0.0369603	-0.0778388
ECM	0.267029	0.089769	-0.272503	0.256496	0.374454	0.149168
ECM	0.415519	0.0463517	-0.0140043	-0.0371391	-0.147506	-0.0874028
ECM	0.376367	0.0575747	-0.00644524	-0.116856	0.0118032	-0.0106236
ECM	0.0572118	-0.140003	0.0714956	-0.281466	0.202117	0.0918677
ECM	0.33205	0.161716	-0.137875	0.163257	0.123119	-0.0796808
ECM	-0.203157	-0.203845	0.16662	0.128561	0.0783165	0.00147431
ECM	0.103654	0.147842	0.306304	0.00322662	-0.202439	-0.000318244
ECM	-0.181927	-0.133685	-0.319136	-0.373675	0.123245	-0.219033
ECM	0.191326	-0.0461018	-0.22648	0.113607	0.166569	0.0235856
ECM	-0.1374	-0.326844	-0.193519	-0.0910214	-0.338802	0.00332909
ECM	0.449718	0.111309	-0.0527126	-0.0463257	-0.0747056	-0.0831352
ECM	0.103654	0.147842	0.306304	0.00322662	-0.202439	-0.000318246
ECM	-0.26136	0.119788	-0.120637	-0.0694783	0.184781	0.0297916
ECM	0.253283	0.078275	-0.385604	-0.183531	-0.302474	0.0721244
ECM	0.163606	0.0135593	0.160969	-0.0141421	-0.143881	0.120209
ECM	0.103654	0.147842	0.306304	0.00322662	-0.202439	-0.000318245
ECM	0.278596	-0.00647722	0.102476	0.0791168	-0.252261	-0.0996178
ECM	-0.0851651	0.247399	0.24977	0.258483	0.00806686	-0.176759
ECM	0.0306131	0.255734	0.143939	0.193678	0.0731664	-0.13118
ECM	-0.237358	-0.0196774	-0.0443963	0.054871	-0.359782	0.345408
ECM	-0.232698	0.050114	-0.0125075	-0.166513	-0.295834	0.0207881
ECM	0.0810587	-0.167684	0.0295689	0.364823	-0.07076	0.18207
ECM	0.284702	0.0146706	0.0340614	0.15556	-0.152726	-0.113509
ECM	0.000391425	-0.105196	0.245987	0.140647	-0.189827	0.206908
ECM	0.215399	0.0530257	0.0474938	-0.15943	-0.0782055	0.0406789
ECM	0.305114	-0.40616	-0.0843443	-0.186835	-0.0438926	-0.102236
ECM	0.239291	0.114079	-0.478355	-0.111689	-0.193196	0.0916785
ECM	0.0637708	-0.18796	-0.111419	0.502562	0.0577111	0.0971715
ECM	0.345105	0.190115	-0.0662451	0.0759672	0.0815349	-0.0375059
ECM	-0.179147	-0.101048	-0.433311	0.232511	-0.0427874	0.378228
ECM	-0.2353	0.0925835	-0.318996	0.179695	0.139574	0.0764822
ECM	-0.432604	0.22878	-0.0787003	0.0900941	0.20694	0.248668
ECM	-0.177042	0.0504308	-0.397353	0.275885	0.0920819	0.256876
ECM	0.146872	-0.134193	-0.258453	0.444672	0.138286	0.139681
ECM	0.299768	0.104506	-0.130981	0.197745	0.0369879	-0.0697187
ECM	0.187946	0.0568418	0.136183	-0.164399	0.00930362	-0.00140284
ECM	-0.0996007	0.0400924	0.0207376	0.215433	0.314444	0.377103
ECM	0.24288	0.145529	0.0880202	-0.0630469	0.0629846	0.0283164
ECM	-0.0351977	0.353933	-0.151335	-0.140507	-0.10451	0.0209587
ECM	0.309698	0.224249	-0.00826366	-0.107999	0.0465368	-0.142578
ECM	-0.00134575	0.260433	-0.179298	-0.0343595	0.133084	0.0446857
ECM	-0.0708681	-0.0723056	0.162581	0.245554	-0.0863844	0.242387
ECM	0.0912291	0.155529	0.265479	0.00334281	-0.197909	0.0334336
ECM	0.237153	0.272955	0.15059	-0.201934	0.129412	0.0930832
ECM	0.293012	0.103178	-0.127182	0.152785	0.0882126	-0.243263
ECM	0.0152956	-0.0570488	0.299456	-0.0389554	-0.163239	-0.0180251
ECM	-0.0362817	-0.0381388	0.26619	-0.118556	0.000600381	0.092506
ECM	0.286793	-0.187763	-0.258819	0.248051	0.0869237	0.031756
ECM	0.0257593	0.19937	0.204632	-0.0751659	-0.200704	-0.113195
ECM	-0.0122594	0.101847	-0.213088	-0.0862578	-0.253364	0.149274
ECM	0.297015	-0.168739	-0.120603	-0.11958	0.170115	-0.00588305
ECM	0.185814	0.225063	0.0739774	0.0337219	-0.00349132	0.0881822
ECM	0.229138	-0.345709	-0.0191303	-0.220067	-0.036727	-0.0519303
ECM	0.0917361	-0.215	0.018444	0.0870467	-0.0773413	0.088557
ECM	-0.0443355	-0.184182	-0.229257	0.392665	-0.14224	0.181066
ECM	0.378569	-0.249417	-0.130965	0.0349493	-0.109681	0.140404
ECM	0.0966883	-0.0594515	-0.0449568	0.173356	0.122727	0.243744
ECM	0.0184875	-0.00532608	-0.0456464	0.0194044	-0.16913	0.349434
ECM	-0.171386	0.0486381	0.156108	0.340621	0.0585819	-0.0287075
ECM	0.208764	0.0509011	0.159287	0.0506042	-0.245295	-0.0491452
ECM	0.143188	-0.0481188	-0.0851792	0.305277	-0.0418863	-0.0748873
ECM	0.283573	0.156629	0.0523292	-0.121156	-0.101212	-0.126301
ECM	0.157076	0.0534952	0.0332184	0.292406	-0.0235198	-0.0892299
ECM	0.146244	-0.351943	-0.0764997	0.0462553	-0.00411529	-0.12424
ECM	0.11572	0.341536	0.0185097	0.0375893	0.165914	-0.0759324
ECM	0.0293267	-0.253544	-0.077347	0.340298	0.10371	-0.103023
ECM	0.404049	-0.237078	-0.304577	0.14693	-0.0234451	0.190269
ECM	0.0801233	-0.236827	0.0781335	-0.342327	0.164755	0.107734
ECM	0.277068	-0.00258142	0.110561	0.0791184	-0.247248	-0.0997575
ECM	0.0953501	-0.417739	0.0737766	0.00378633	-0.172017	-0.141847
ECM	0.108789	-0.158913	0.104761	-0.201866	0.0382781	-0.0186633
ECM	-0.224699	0.203873	-0.34567	-0.43227	-0.259352	-0.211727
ECM	0.203575	0.26322	-0.067387	-0.119089	0.333965	-0.0145856
ECM	0.333246	0.147971	-0.262192	0.0178122	-0.0939257	-0.000798133
ECM	-0.300093	0.0115367	-0.243029	0.293021	-0.12034	-0.0569717
ECM	-0.248957	-0.236258	-0.177297	-0.128735	-0.307338	0.120552
ECM	0.0240313	0.136446	-0.355589	0.11213	-0.156901	0.0586648
ECM	0.269038	0.0446333	-0.0558905	0.0135146	0.077981	0.0289684
ECM	0.392171	0.0835935	-0.112822	0.042773	0.0215643	-0.00442711
ECM	0.0774503	-0.155127	0.193823	0.0636754	-0.13243	-0.00715722
ECM	0.241743	-0.318102	-0.00628909	-0.0365203	-0.126159	-0.0762582
ECM	-0.143458	-0.313826	-0.222903	0.0484086	-0.207493	0.0172603
ECM	-0.149744	0.23787	-0.0903015	-0.077601	-0.373559	0.206132
ECM	-0.0154626	-0.0418217	0.303526	-0.104768	0.00251755	0.0756187
ECM	0.48336	-0.000275032	-0.0787325	-0.102473	-0.127306	-0.0666826
ECM	0.408144	0.0765938	-0.0355982	-0.0974803	-0.0628532	-0.023532
ECM	0.218277	0.172183	-0.0486421	-0.0159347	0.198021	-0.00619423
ECM	0.173314	-0.353793	-0.237948	-0.24889	-0.129944	-0.0306121
ECM	0.311092	-0.420202	-0.174315	-0.177287	-0.059814	-0.0675914
ECM	0.0623642	-0.326018	-0.397815	-0.263579	-0.217018	0.0295884
ECM	0.0651334	0.216766	0.141319	-0.112269	0.116246	-0.00103501
ECM	0.103654	0.147842	0.306304	0.00322662	-0.202439	-0.000318245
ECM	0.308418	0.154044	0.125096	-0.178363	-0.077484	0.032617
ECM	0.305114	-0.40616	-0.0843443	-0.186835	-0.0438926	-0.102236
ECM	0.0880022	-0.125842	-0.425146	0.182647	0.225004	0.298733
ECM	-0.0170339	-0.102886	0.182075	0.149795	-0.188467	0.233984
ECM	0.359193	-0.201595	-0.191242	0.066891	0.20885	0.251307
ECM	0.0931642	-0.0462803	0.120348	-0.170094	-0.123227	-0.0963555
ECM	0.283568	0.169418	0.0434464	-0.17813	-0.0684239	0.100121

## Sheet: Hoja1
Table S3. Raw allozyme data of Seseli farrenyi generated in the year 2000, which were employed for producing the study of López-Pujol et al. (2002; Botanical Journal of the Linnean Society 138:305–314).
14	277	3	135	30	112	1	277
Mean Population Genetic Distance Matrix for Codominant Genotypic Distance			EBP	SES	ECM
individu	poblacio	GOT-1		MDH-1		MDH-2		MDH-3		IDH-1		PGD-1		PGD-2		PGI-1		PGI-2		PGM-2		DIA-1		DIA-2		RBC-1		ADH-1
EBP-1	EBP	2	2	3	3	2	2	2	2	3	3	2	2	2	2	2	2	3	3	2	3	2	2	3	3	3	3	1	1
EBP-2	EBP	2	2	3	3	2	2	3	3	3	3	2	3	3	4	3	3	3	3	2	2	2	2	2	3	3	3	1	1
EBP-3	EBP	2	2	2	3	2	2	2	2	3	3	2	2	3	3	2	3	4	4	2	2	2	2	2	2	2	2	1	1
EBP-4	EBP	2	2	3	3	2	2	2	2	3	3	2	2	3	3	3	3	4	4	2	2	2	2	3	3	3	3	1	1
EBP-5	EBP	2	2	2	2	1	1	2	2	1	1	2	2	3	4	3	3	3	3	2	3	2	2	3	3	3	3	1	1
EBP-6	EBP	2	2	3	3	2	2	2	2	3	3	2	2	1	1	4	4	3	4	2	3	2	2	3	3	3	3	1	1
EBP-7	EBP	2	2	2	2	1	1	2	2	2	2	2	2	2	2	3	3	3	3	2	3	2	3	3	3	4	4	1	1
EBP-8	EBP	2	2	3	3	1	1	2	2	1	2	2	2	1	1	2	3	3	3	2	2	2	2	3	3	3	3	1	1
EBP-9	EBP	2	2	3	3	1	1	2	2	2	2	2	2	2	2	3	3	4	4	2	3	2	2	3	3	3	3	1	1
EBP-10	EBP	2	2	3	3	2	2	2	2	3	3	2	2	3	3	3	3	4	4	2	3	2	2	3	3	3	3	1	1
EBP-11	EBP	2	2	3	3	2	2	2	2	3	3	1	2	2	2	3	3	3	3	2	3	2	2	3	3	5	5	1	1
EBP-12	EBP	2	2	3	3	1	1	2	2	2	2	2	2	3	4	3	3	3	3	2	3	2	2	3	3	4	4	1	1
EBP-13	EBP	2	2	2	3	2	2	2	2	3	3	2	2	3	3	3	3	3	3	2	3	2	2	3	3	3	3	1	1
EBP-14	EBP	2	2	3	3	2	2	2	2	2	2	2	2	2	2	4	4	3	3	2	2	2	2	3	3	3	3	1	1
EBP-15	EBP	2	2	2	3	2	2	2	2	2	2	2	2	3	4	2	2	4	4	3	3	2	2	4	4	3	3	1	1
EBP-16	EBP	2	2	3	3	2	2	2	2	2	2	2	2	3	4	4	4	3	3	2	2	2	2	3	3	3	3	1	1
EBP-17	EBP	2	2	2	3	2	2	2	2	3	3	2	2	3	3	2	2	3	3	2	3	2	2	3	3	3	3	1	1
EBP-18	EBP	2	2	3	3	2	2	2	2	3	3	2	2	3	3	2	2	3	3	2	2	2	2	3	3	3	3	1	1
EBP-19	EBP	2	2	3	3	2	2	2	2	3	3	2	2	2	3	2	2	3	4	2	2	2	2	3	3	3	3	1	1
EBP-20	EBP	2	2	2	3	2	2	2	2	3	3	2	2	2	3	2	2	2	2	2	2	2	2	3	3	3	3	1	1
EBP-21	EBP	2	2	3	3	2	2	2	2	3	3	2	2	3	4	3	3	3	3	2	3	2	2	3	3	3	4	1	1
EBP-22	EBP	2	2	3	3	2	2	2	2	2	3	2	2	3	3	3	3	3	3	2	3	2	2	3	3	3	3	1	1
EBP-23	EBP	2	2	2	3	2	2	2	2	2	3	2	2	2	2	3	3	2	2	2	2	2	2	3	3	3	3	1	1
EBP-24	EBP	2	2	3	3	2	2	2	2	3	3	2	2	2	2	4	4	4	4	3	3	2	2	3	3	3	3	1	1
EBP-25	EBP	2	2	2	3	2	2	3	3	3	3	2	2	2	3	2	3	3	3	2	2	2	2	3	3	3	3	1	1
EBP-26	EBP	2	2	3	3	2	2	2	2	3	3	2	2	2	2	1	1	3	3	2	3	2	2	2	3	3	4	1	1
EBP-27	EBP	2	2	3	3	2	2	3	3	3	3	2	3	1	2	2	3	3	3	2	2	2	2	2	3	3	3	1	1
EBP-28	EBP	2	2	3	3	2	2	2	2	2	2	2	2	2	2	2	2	3	3	2	2	2	2	2	3	3	4	1	1
EBP-29	EBP	2	2	3	3	2	2	2	2	1	2	2	2	3	4	2	2	3	3	2	2	2	2	3	3	3	4	1	1
EBP-30	EBP	2	2	3	3	2	2	1	1	3	3	2	2	2	2	3	3	3	3	2	2	2	2	2	3	3	4	1	1
EBP-31	EBP	2	2	3	3	2	2	1	1	2	2	2	2	3	3	3	3	3	3	2	2	2	2	3	3	2	4	1	1
EBP-32	EBP	2	2	2	3	2	2	1	1	3	3	2	2	3	4	3	3	3	3	2	2	2	2	3	3	2	3	1	1
EBP-33	EBP	2	2	2	3	2	2	1	1	3	3	2	2	3	4	2	2	4	4	2	2	2	2	3	3	2	3	1	1
EBP-34	EBP	2	2	3	3	2	2	3	3	3	3	2	2	2	3	3	3	3	3	2	2	2	2	2	3	2	2	1	1
EBP-35	EBP	2	2	2	3	2	2	2	2	3	3	2	2	2	2	2	2	3	3	2	3	2	2	3	3	3	3	1	1
EBP-36	EBP	2	2	3	3	2	2	2	2	3	3	2	3	3	3	3	3	4	4	2	3	2	2	3	3	3	3	1	1
EBP-37	EBP	2	2	2	2	1	1	2	2	3	3	2	2	3	3	2	2	3	3	2	2	2	2	2	2	3	3	1	1
EBP-38	EBP	2	2	3	3	2	2	2	2	3	3	2	3	3	3	4	4	3	4	2	2	2	2	3	3	3	3	1	1
EBP-39	EBP	2	2	2	2	1	1	2	2	1	1	2	2	2	2	3	4	3	3	1	2	2	2	3	3	3	3	1	1
EBP-40	EBP	2	2	3	3	2	2	2	2	3	3	2	2	3	3	3	3	3	3	2	2	2	2	3	3	3	3	1	1
EBP-41	EBP	2	2	3	3	2	2	2	2	1	2	2	2	3	3	4	4	3	3	2	2	2	2	3	3	3	3	1	1
EBP-42	EBP	2	2	3	3	2	2	2	2	1	1	2	2	3	3	4	4	4	4	2	2	2	2	3	3	3	4	1	1
EBP-43	EBP	2	2	3	3	2	2	2	2	2	3	2	2	3	3	4	4	3	3	2	2	2	2	3	3	3	4	1	1
EBP-44	EBP	2	2	3	3	2	2	2	2	3	3	2	2	2	3	3	3	3	3	2	2	2	2	3	3	3	3	1	1
EBP-45	EBP	2	2	2	2	1	1	2	2	3	3	2	2	2	2	3	3	3	3	2	2	2	2	3	3	3	4	1	1
EBP-46	EBP	2	2	3	3	2	2	2	2	3	3	2	2	3	3	3	3	4	4	2	2	2	2	3	3	4	4	1	1
EBP-47	EBP	2	2	2	3	1	1	1	1	3	3	2	2	2	2	2	2	3	3	2	2	2	2	3	3	3	3	1	1
EBP-48	EBP	2	2	3	3	1	1	2	2	3	3	2	2	3	3	3	3	3	3	2	2	2	2	2	2	3	3	1	1
EBP-49	EBP	2	2	3	3	2	2	2	2	3	3	2	2	3	3	2	2	4	4	2	2	2	2	3	3	4	4	1	1
EBP-50	EBP	2	2	3	3	2	2	2	2	3	3	2	2	3	3	3	3	4	4	2	2	2	2	3	3	3	3	1	1
EBP-51	EBP	2	2	3	3	2	2	2	2	3	3	2	2	3	3	2	2	3	3	2	2	2	2	3	3	3	3	1	1
EBP-52	EBP	2	2	3	3	2	2	2	2	3	3	2	2	2	2	3	3	4	4	2	2	2	2	3	3	3	3	1	1
EBP-53	EBP	2	2	2	3	2	2	2	2	3	3	2	2	3	4	2	2	3	3	2	2	2	2	2	2	3	3	1	1
EBP-54	EBP	2	2	2	3	2	2	1	1	3	3	2	2	3	3	2	2	4	4	2	3	2	3	1	2	3	3	1	1
EBP-55	EBP	2	2	3	3	2	2	2	2	3	3	2	2	3	3	2	2	3	3	2	2	2	2	3	3	3	3	1	1
EBP-56	EBP	2	2	3	3	2	2	2	2	3	3	2	2	2	2	2	3	3	4	2	2	2	2	2	2	3	3	1	1
EBP-57	EBP	2	2	2	3	2	2	2	2	3	3	2	2	2	2	1	1	4	4	2	2	2	2	2	3	3	3	1	1
EBP-58	EBP	2	2	3	3	2	2	2	2	2	2	2	2	3	3	2	2	3	3	2	2	2	2	3	3	3	3	1	1
EBP-59	EBP	2	2	3	3	2	2	2	2	3	3	2	2	3	3	2	3	3	4	2	2	2	2	3	3	2	3	1	1
EBP-60	EBP	2	2	2	3	2	2	2	2	2	2	2	2	3	3	2	3	3	4	2	2	2	2	3	3	3	3	1	1
EBP-61	EBP	2	2	3	3	2	2	2	2	3	3	2	2	1	1	2	2	3	3	2	2	2	2	3	3	3	3	1	1
EBP-62	EBP	2	2	2	3	2	2	2	2	3	3	2	2	2	2	3	3	3	3	2	2	2	2	3	3	3	3	1	1
EBP-63	EBP	2	2	3	3	2	2	2	2	3	3	2	2	2	2	3	3	3	3	2	2	2	2	3	3	3	3	1	1
EBP-64	EBP	2	2	3	3	2	2	2	2	3	3	2	2	2	3	2	2	3	3	2	2	2	2	3	3	3	3	1	1
EBP-65	EBP	2	2	3	3	2	2	2	2	3	3	2	2	2	4	4	4	3	3	2	3	2	2	2	2	4	4	1	1
EBP-66	EBP	2	2	3	3	2	2	2	2	3	3	2	2	2	4	4	4	3	3	2	2	2	2	3	3	3	4	1	1
EBP-67	EBP	2	2	3	3	2	2	2	2	2	3	2	2	2	4	3	3	3	3	2	2	2	3	3	3	4	4	1	1
EBP-68	EBP	2	2	3	3	2	2	2	2	3	3	3	3	3	4	4	4	5	5	2	3	2	2	3	3	4	4	1	1
EBP-69	EBP	2	2	3	3	2	2	2	2	3	3	2	2	3	3	3	3	3	3	2	2	2	2	3	3	5	5	1	1
EBP-70	EBP	2	2	3	3	2	2	2	2	3	3	2	2	2	2	3	3	3	4	2	2	2	3	3	3	4	4	1	1
EBP-71	EBP	2	2	3	3	2	2	2	2	3	3	2	2	1	1	2	2	3	3	2	2	2	2	3	3	3	3	1	1
EBP-72	EBP	1	2	2	2	1	1	2	2	1	2	2	2	3	4	2	2	3	3	2	3	2	2	2	2	3	3	1	1
EBP-73	EBP	2	2	3	3	2	2	2	2	2	2	2	2	2	2	3	3	3	3	2	3	2	2	2	2	3	3	1	1
EBP-74	EBP	2	2	2	3	2	2	2	2	1	2	2	2	3	3	2	2	3	3	2	3	2	2	1	2	2	3	1	1
EBP-75	EBP	2	2	3	3	2	2	2	2	2	2	2	2	3	3	2	2	4	4	2	2	2	3	2	2	4	4	1	1
EBP-76	EBP	2	2	3	3	2	2	2	2	2	3	2	2	4	4	3	3	3	3	2	2	2	2	2	2	4	4	1	1
EBP-77	EBP	2	2	3	3	2	2	2	2	3	3	2	2	3	3	2	2	3	3	2	2	2	2	3	3	5	5	1	1
EBP-78	EBP	2	2	2	3	2	2	2	2	2	2	2	3	4	4	1	1	4	4	2	2	2	3	3	3	5	5	1	1
EBP-79	EBP	2	2	3	3	2	2	2	2	3	3	2	2	4	4	2	2	3	3	2	2	2	2	2	2	5	5	1	1
EBP-80	EBP	2	2	3	3	2	2	2	2	3	3	2	2	3	3	3	3	5	5	2	2	2	2	2	2	3	3	1	1
EBP-81	EBP	2	2	2	3	2	2	2	2	3	3	2	2	2	2	2	2	3	3	2	2	2	2	3	3	3	3	1	1
EBP-82	EBP	2	2	2	3	2	2	2	2	2	2	2	2	2	2	2	2	3	3	2	2	2	2	3	3	3	3	1	1
EBP-83	EBP	2	2	2	3	2	2	2	2	2	2	2	3	2	2	2	2	3	3	2	2	2	2	3	3	3	3	1	1
EBP-84	EBP	2	2	3	3	2	2	2	2	3	3	2	2	2	3	2	2	3	3	2	2	2	2	3	3	3	3	1	1
EBP-85	EBP	2	2	3	3	2	2	1	1	2	2	2	2	4	4	4	4	3	3	2	2	1	2	3	3	3	3	1	1
EBP-86	EBP	2	2	2	3	2	2	2	2	2	2	2	2	4	4	2	2	3	3	2	3	2	2	3	3	5	5	1	1
EBP-87	EBP	2	2	3	3	2	2	2	2	3	3	2	2	3	3	3	3	3	3	2	2	2	2	2	2	4	4	1	1
EBP-88	EBP	2	2	2	3	2	2	2	2	3	3	2	3	3	3	2	2	3	3	2	2	2	2	2	3	4	4	1	1
EBP-89	EBP	2	2	2	3	2	2	1	1	3	3	2	2	2	2	2	2	3	3	2	2	2	2	2	3	4	4	1	1
EBP-90	EBP	2	2	2	3	2	2	2	2	3	3	2	2	3	3	3	3	3	3	2	2	2	2	3	3	3	4	1	1
EBP-91	EBP	2	2	3	3	2	2	2	2	3	3	2	2	4	4	2	2	3	3	2	2	2	2	3	3	3	3	1	1
EBP-92	EBP	2	2	2	2	1	1	2	2	3	3	2	2	3	3	3	3	4	4	2	2	2	2	3	3	3	3	1	1
EBP-93	EBP	2	2	2	3	2	2	2	2	3	4	2	2	3	4	2	3	3	3	2	3	2	2	2	2	2	3	1	1
EBP-94	EBP	2	2	3	3	2	2	2	2	2	3	2	2	4	4	2	2	3	3	2	2	2	2	2	2	3	3	1	1
EBP-95	EBP	2	2	2	2	1	1	2	2	2	2	2	2	3	3	3	3	3	3	2	2	2	2	3	3	3	3	1	1
EBP-96	EBP	2	2	2	2	1	1	2	2	1	1	2	2	3	3	2	2	4	4	2	2	2	3	3	3	2	2	1	1
EBP-97	EBP	2	2	3	3	2	2	2	2	3	3	2	2	4	4	2	2	3	3	2	2	2	2	2	2	2	2	1	1
EBP-98	EBP	1	2	3	3	2	2	2	2	2	2	2	2	3	3	2	2	3	3	2	2	2	3	3	3	3	3	1	1
EBP-99	EBP	2	2	2	3	1	1	2	2	1	2	2	2	3	4	1	2	3	4	2	2	2	3	2	2	2	2	1	1
EBP-100	EBP	2	2	3	3	2	2	2	2	2	2	2	2	3	3	2	2	3	4	2	2	2	2	1	1	3	3	1	1
EBP-101	EBP	2	2	3	3	2	2	2	2	2	2	2	2	2	2	2	2	3	4	2	2	2	3	2	3	2	2	1	1
EBP-102	EBP	2	2	3	3	2	2	2	2	1	1	2	2	3	3	3	3	3	3	2	2	2	2	2	2	3	3	1	1
EBP-103	EBP	2	2	3	3	2	2	2	2	3	3	3	3	3	3	3	3	3	3	2	2	2	2	3	3	4	4	1	1
EBP-104	EBP	2	2	3	3	2	2	2	2	3	4	2	2	4	5	2	3	3	3	3	3	2	2	3	3	2	3	1	1
EBP-105	EBP	2	2	3	3	2	2	2	2	3	4	3	3	3	3	3	3	3	3	2	2	2	2	3	3	2	2	1	1
EBP-106	EBP	2	2	2	2	1	1	2	2	2	2	2	2	3	3	4	4	4	4	2	2	2	3	3	3	2	2	1	1
EBP-107	EBP	2	2	3	3	2	2	2	2	3	3	2	2	3	3	2	2	4	5	2	2	2	2	2	2	2	2	1	1
EBP-108	EBP	2	2	3	3	2	2	2	2	2	3	2	2	3	3	2	2	3	3	2	2	2	2	2	3	3	3	1	1
EBP-109	EBP	2	2	3	3	2	2	2	2	3	3	2	2	2	2	2	2	4	4	2	2	2	2	2	3	3	3	1	1
EBP-110	EBP	2	2	3	3	2	2	2	2	3	3	2	2	4	4	2	2	3	3	2	2	2	2	2	2	3	3	1	1
EBP-111	EBP	2	2	3	3	2	2	2	2	3	3	2	2	3	3	2	3	3	3	2	2	2	2	2	2	3	3	1	1
EBP-112	EBP	2	2	3	3	2	2	2	2	2	3	2	2	3	3	3	3	3	3	2	2	2	2	2	3	3	3	1	1
EBP-113	EBP	2	2	3	3	2	2	2	2	3	3	2	2	3	3	3	3	4	4	2	2	2	2	1	1	4	4	1	1
EBP-114	EBP	2	2	3	3	2	2	2	2	3	3	2	2	2	2	2	2	3	3	2	2	2	2	2	2	4	4	1	1
EBP-115	EBP	2	2	3	3	2	2	1	1	3	3	2	2	3	3	2	2	3	3	2	2	2	2	2	2	3	3	1	1
EBP-116	EBP	2	2	3	3	2	2	1	1	3	3	2	2	3	3	2	2	3	3	2	2	2	3	2	3	3	3	1	1
EBP-117	EBP	2	2	3	3	2	2	2	2	3	3	2	2	2	2	3	3	3	3	2	2	2	2	3	3	3	3	1	1
EBP-118	EBP	2	2	3	3	2	2	2	2	3	3	2	2	3	3	3	3	3	3	2	2	2	2	3	3	3	3	1	1
EBP-119	EBP	2	2	3	3	2	2	2	2	3	3	2	2	2	2	2	2	3	3	2	2	2	2	3	3	3	3	1	1
EBP-120	EBP	2	2	3	3	2	2	2	2	2	2	3	3	4	4	3	3	3	3	2	2	2	2	2	3	3	3	1	1
EBP-121	EBP	2	2	3	3	2	2	2	2	4	4	2	2	3	3	3	3	3	3	2	2	2	2	2	2	3	3	1	1
EBP-122	EBP	2	2	2	3	2	2	2	2	4	4	2	2	2	2	3	3	3	3	2	2	2	2	2	2	3	3	1	1
EBP-123	EBP	2	2	3	3	2	2	2	2	3	3	2	2	1	1	3	3	3	3	2	2	2	2	2	2	3	3	1	1
EBP-124	EBP	2	2	3	3	2	2	2	2	2	2	2	2	2	2	4	4	3	3	2	2	2	2	2	2	3	3	1	1
EBP-125	EBP	2	2	2	3	2	2	2	2	3	3	2	2	3	3	2	2	4	4	2	2	2	2	2	2	2	2	1	1
EBP-126	EBP	2	2	3	3	2	2	2	2	3	3	2	2	2	2	2	2	4	4	2	2	2	2	3	3	3	3	1	1
EBP-127	EBP	2	2	2	3	2	2	2	2	3	3	2	2	2	2	2	2	4	4	2	2	2	2	3	3	3	3	1	1
EBP-128	EBP	2	2	2	3	2	2	2	2	3	4	2	2	1	2	3	4	3	3	2	2	2	2	3	3	2	3	1	1
EBP-129	EBP	2	2	3	3	2	2	2	2	2	3	2	2	3	3	4	4	3	3	2	2	2	2	3	3	3	3	1	1
EBP-130	EBP	2	2	3	3	2	2	2	2	3	3	2	2	3	3	3	3	3	3	2	2	2	2	3	3	3	3	1	1
EBP-131	EBP	2	2	2	2	1	1	2	2	2	2	2	2	2	2	3	3	3	3	2	2	2	3	3	4	3	3	1	1
EBP-132	EBP	2	2	3	3	2	2	2	2	3	3	2	2	3	3	2	2	3	4	2	2	2	2	2	3	3	3	1	1
EBP-133	EBP	2	2	3	3	2	2	2	2	2	2	2	2	3	3	2	2	3	3	2	2	2	2	1	1	3	3	1	1
EBP-134	EBP	2	2	3	3	2	2	2	2	3	3	2	2	3	3	3	3	3	3	2	2	2	2	2	2	3	3	1	1
EBP-135	EBP	2	2	3	3	2	2	2	2	3	3	2	3	3	3	3	3	3	3	2	2	2	2	2	2	2	3	1	1
SES-1	SES	2	2	3	3	2	2	2	2	2	2	2	2	3	3	2	2	3	3	2	2	2	2	3	3	3	3	1	2
SES-2	SES	2	2	3	3	2	2	2	2	2	2	2	2	3	3	3	3	3	3	2	2	2	2	3	3	4	4	1	1
SES-3	SES	2	2	3	3	2	2	2	2	3	3	2	2	2	3	3	3	3	3	2	2	2	3	3	3	3	4	1	1
SES-4	SES	2	2	3	3	2	2	2	2	2	2	2	2	3	3	3	3	3	3	2	2	2	2	2	3	4	4	1	2
SES-5	SES	2	2	3	3	2	2	2	2	2	2	2	2	2	3	4	4	3	3	2	2	2	2	3	3	3	3	1	1
SES-6	SES	2	2	3	3	2	2	2	2	2	3	3	3	1	1	4	4	3	3	2	2	2	2	3	3	4	4	1	1
SES-7	SES	2	2	2	3	2	2	2	2	2	2	2	2	2	2	3	3	3	3	2	2	2	2	2	3	4	4	1	2
SES-8	SES	2	2	3	3	2	2	2	2	3	3	2	2	2	3	3	3	4	4	2	2	2	3	3	3	4	4	1	1
SES-9	SES	2	2	3	3	2	2	2	2	3	3	2	2	3	3	2	2	3	3	2	2	2	2	2	3	3	3	1	1
SES-10	SES	2	2	3	3	2	2	1	1	1	2	2	2	2	3	3	3	4	4	2	2	2	3	2	3	3	4	1	2
SES-11	SES	2	2	3	3	2	2	2	2	3	3	2	2	2	2	3	3	4	4	2	2	2	2	3	3	4	4	1	1
SES-12	SES	2	2	3	3	2	2	2	2	3	3	2	2	3	3	2	2	2	2	2	2	2	2	3	3	4	4	1	1
SES-13	SES	2	2	3	3	2	2	2	2	3	3	2	2	3	3	2	2	2	3	2	2	1	2	3	3	4	4	2	2
SES-14	SES	2	2	3	3	2	2	2	2	3	3	2	2	3	3	3	3	3	3	2	2	2	3	2	3	3	3	1	1
SES-15	SES	2	2	3	3	2	2	2	2	2	2	2	2	2	3	2	2	3	3	2	2	2	2	3	3	3	3	1	2
SES-16	SES	2	2	3	3	2	2	2	2	3	3	2	2	2	2	2	2	2	2	2	2	2	2	3	3	3	3	1	2
SES-17	SES	2	2	3	3	2	2	2	2	2	3	2	2	3	3	2	2	2	2	2	2	2	3	3	3	3	3	1	2
SES-18	SES	2	2	2	3	2	2	2	2	2	3	2	2	3	3	2	3	3	4	2	3	2	2	2	3	3	3	1	1
SES-19	SES	2	2	2	3	1	1	1	1	3	3	2	2	3	3	2	2	3	3	2	2	2	2	3	3	3	3	1	1
SES-20	SES	2	2	3	3	2	2	2	2	2	3	2	2	2	2	4	4	3	3	2	2	3	3	3	3	3	3	1	2
SES-21	SES	2	2	2	3	1	1	2	2	3	3	2	2	2	3	2	2	3	3	2	2	2	3	3	3	2	3	1	1
SES-22	SES	2	2	3	3	2	2	2	2	2	3	2	2	3	3	4	4	3	3	2	2	2	2	3	3	3	3	1	1
SES-23	SES	2	2	3	3	2	2	2	2	3	3	2	2	3	3	4	4	3	3	2	2	2	2	3	3	2	2	1	1
SES-24	SES	2	2	3	3	2	2	2	2	3	3	2	2	3	3	1	2	3	4	2	2	2	2	3	3	2	2	1	1
SES-25	SES	2	2	3	3	2	2	2	2	3	3	2	2	3	3	4	4	3	3	2	2	2	3	3	3	3	3	1	1
SES-26	SES	2	2	3	3	2	2	2	2	3	3	2	2	3	4	4	4	3	3	2	2	2	2	3	3	3	3	1	1
SES-27	SES	2	2	3	3	2	2	1	1	3	3	2	2	3	3	4	4	3	3	2	2	2	2	1	2	2	3	1	1
SES-28	SES	2	2	3	3	2	2	2	2	3	3	2	2	3	3	3	3	3	3	2	2	2	2	3	3	3	3	1	1
SES-29	SES	2	2	3	3	2	2	2	2	3	3	2	2	3	3	3	3	3	3	2	2	2	2	2	3	2	2	1	1
SES-30	SES	2	2	2	3	2	2	2	2	3	3	2	2	3	3	3	3	3	3	2	2	2	2	3	3	2	2	1	1
ECM-1	ECM	2	2	3	3	2	2	2	2	3	3	2	2	3	3	3	3	3	3	2	2	2	2	3	3	2	2	1	1
ECM-2	ECM	2	2	3	3	2	2	2	2	3	3	2	2	3	4	4	4	3	3	2	2	2	3	2	2	2	3	1	1
ECM-3	ECM	2	2	2	3	2	2	2	2	3	3	2	2	2	3	3	3	4	4	2	2	2	2	3	3	4	4	1	1
ECM-4	ECM	2	2	3	3	2	2	2	2	3	3	2	3	3	3	4	4	3	3	2	2	2	2	3	3	3	3	1	1
ECM-5	ECM	2	2	3	3	2	2	2	2	3	3	2	2	3	3	2	3	4	4	2	2	2	2	3	3	2	2	1	1
ECM-6	ECM	2	2	3	3	2	2	2	2	3	3	2	2	3	3	2	2	4	4	2	2	2	2	3	3	3	3	1	1
ECM-7	ECM	2	2	3	3	2	2	2	2	3	3	2	2	2	3	2	2	3	4	2	2	2	2	3	3	3	3	1	1
ECM-8	ECM	2	2	3	3	2	2	2	2	3	3	2	2	3	4	4	4	4	5	2	2	2	2	3	3	3	3	1	1
ECM-9	ECM	2	2	2	3	2	2	2	2	2	2	2	2	2	3	3	3	3	3	2	2	2	2	3	3	4	4	1	1
ECM-10	ECM	2	2	3	3	2	2	2	2	3	3	2	2	3	3	2	2	2	2	2	2	2	2	3	3	3	3	1	1
ECM-11	ECM	2	2	3	3	2	2	2	2	3	3	2	3	3	4	4	4	4	4	1	2	2	2	2	3	3	3	1	1
ECM-12	ECM	2	2	3	3	2	2	2	2	2	3	2	2	2	3	3	3	3	4	2	2	2	3	2	3	4	4	1	1
ECM-13	ECM	2	2	3	3	2	2	2	2	3	3	2	2	3	3	2	2	3	4	2	2	2	2	3	3	4	5	1	1
ECM-14	ECM	2	2	3	3	2	2	2	2	3	3	3	3	4	5	3	4	4	4	2	2	2	3	2	3	4	4	1	1
ECM-15	ECM	2	2	3	3	2	2	2	2	3	3	2	2	3	3	3	3	2	2	2	2	2	2	3	3	5	5	1	1
ECM-16	ECM	2	2	3	3	2	2	2	2	3	3	2	2	3	3	3	3	2	2	2	2	2	2	2	3	5	5	1	1
ECM-17	ECM	2	2	3	3	2	2	2	2	3	3	2	2	3	3	2	2	3	3	1	2	2	3	2	3	4	4	1	1
ECM-18	ECM	2	2	3	3	2	2	2	2	3	3	2	2	4	4	3	3	2	2	2	2	2	2	3	3	4	4	1	1
ECM-19	ECM	2	2	3	3	2	2	2	2	3	3	2	2	4	4	2	2	3	3	2	2	2	3	3	3	3	3	1	1
ECM-20	ECM	2	2	3	3	2	2	2	2	3	3	2	2	3	3	3	3	3	3	2	2	2	2	3	3	3	3	1	1
ECM-21	ECM	2	2	1	1	1	1	2	2	2	3	2	2	2	3	2	2	2	3	2	2	2	3	2	3	2	2	1	1
ECM-22	ECM	2	2	2	3	2	2	2	2	3	3	2	2	3	4	3	4	4	4	1	2	2	3	2	3	2	3	1	1
ECM-23	ECM	2	2	3	3	2	2	2	2	2	2	2	2	3	3	2	2	2	2	2	2	2	2	3	3	3	3	1	1
ECM-24	ECM	2	2	3	3	2	2	2	2	3	3	2	2	3	3	3	3	2	2	2	2	2	2	3	3	4	4	1	1
ECM-25	ECM	2	2	3	3	2	2	2	2	3	3	2	2	3	3	3	3	3	3	2	2	2	2	3	3	3	3	1	1
ECM-26	ECM	2	2	2	3	2	2	2	2	2	3	2	2	2	4	2	3	3	3	2	2	3	3	2	3	2	3	1	1
ECM-27	ECM	2	2	3	3	2	2	2	2	2	2	2	2	3	3	3	3	2	2	1	2	2	2	3	3	2	2	1	1
ECM-28	ECM	2	2	3	3	2	2	2	2	3	3	2	2	3	3	3	4	3	3	1	2	2	2	3	3	2	3	1	1
ECM-29	ECM	2	2	3	3	2	2	2	2	3	3	2	2	3	3	3	3	3	3	2	2	2	2	3	3	3	3	1	1
ECM-30	ECM	2	2	3	3	2	2	2	2	3	3	2	2	3	3	3	3	2	2	2	2	2	2	3	3	3	3	1	2
ECM-31	ECM	2	2	3	3	2	2	2	2	3	3	2	2	2	2	3	3	3	3	2	2	2	2	3	3	3	3	1	1
ECM-32	ECM	2	2	3	3	2	2	2	2	3	3	2	3	2	2	3	3	3	3	2	2	2	2	3	3	2	3	1	2
ECM-33	ECM	2	2	3	3	2	2	2	2	2	2	2	2	3	3	4	4	3	3	2	2	2	2	3	3	3	3	1	1
ECM-34	ECM	2	2	2	3	2	2	2	2	1	2	2	2	3	3	2	3	3	3	2	2	2	3	3	3	3	3	1	1
ECM-35	ECM	2	2	3	3	2	2	2	2	3	3	2	3	3	4	4	4	5	5	2	2	2	2	3	3	3	3	1	1
ECM-36	ECM	2	2	3	3	2	2	2	2	3	3	2	2	3	3	3	3	4	4	2	2	2	2	3	3	3	3	1	1
ECM-37	ECM	2	2	3	3	2	2	2	2	3	3	2	2	3	3	4	4	3	3	2	2	2	2	3	3	3	3	1	1
ECM-38	ECM	2	2	2	3	2	2	2	2	3	3	2	2	3	3	3	4	3	3	2	2	2	2	3	3	2	2	1	2
ECM-39	ECM	2	2	3	3	2	2	2	2	3	3	2	2	3	3	2	2	2	2	2	2	2	2	3	3	2	2	1	1
ECM-40	ECM	2	2	3	3	2	2	2	2	2	2	2	2	3	3	3	3	4	4	2	2	2	3	3	3	2	2	1	1
ECM-41	ECM	2	2	3	3	2	2	2	2	3	3	2	2	4	4	4	4	4	4	2	2	2	2	3	3	3	3	1	1
ECM-42	ECM	2	2	3	3	2	2	2	2	3	3	2	2	3	4	3	3	5	5	2	2	2	2	3	3	4	4	1	1
ECM-43	ECM	2	2	3	3	2	2	2	2	2	2	2	2	3	4	4	4	4	4	2	2	3	3	2	3	3	3	1	1
ECM-44	ECM	2	2	3	3	2	2	2	2	2	2	2	3	2	2	5	5	5	5	2	2	2	2	2	3	3	4	1	1
ECM-45	ECM	2	2	3	3	2	2	2	2	1	2	2	2	2	2	3	4	3	3	2	2	3	3	2	2	3	3	1	1
ECM-46	ECM	2	2	3	3	2	2	3	3	2	2	2	2	4	4	3	4	4	4	2	2	2	3	2	3	3	3	1	2
ECM-47	ECM	2	2	3	3	2	2	2	2	3	3	2	2	4	4	4	4	4	4	1	2	2	3	3	3	3	4	1	1
ECM-48	ECM	2	2	3	3	2	2	2	2	3	3	2	2	3	4	3	3	4	4	2	2	2	3	3	3	3	4	1	1
ECM-49	ECM	2	2	3	3	2	2	2	2	3	3	2	2	3	3	2	3	3	3	2	2	2	2	3	3	4	4	1	1
ECM-50	ECM	2	2	3	3	2	2	3	3	3	3	2	2	4	4	4	4	3	3	2	2	3	3	2	3	3	4	1	1
ECM-51	ECM	2	2	3	3	2	2	2	2	3	3	2	2	3	3	3	3	3	4	2	2	2	2	2	3	3	4	1	2
ECM-52	ECM	2	2	2	3	2	2	2	2	1	2	2	2	3	4	3	3	3	3	2	2	2	2	3	3	4	5	1	1
ECM-53	ECM	2	2	2	3	2	2	1	1	3	3	2	2	3	3	3	3	3	4	2	2	2	2	3	3	4	4	1	1
ECM-54	ECM	2	2	2	3	2	2	3	3	2	3	2	2	3	4	3	3	3	4	2	3	2	3	2	3	3	4	1	1
ECM-55	ECM	2	2	3	3	2	2	2	2	3	3	2	2	3	4	4	4	3	3	2	2	2	3	3	3	3	3	1	1
ECM-56	ECM	2	2	3	3	2	2	2	2	3	3	2	2	3	3	3	3	3	3	2	2	2	3	3	3	3	3	1	1
ECM-57	ECM	2	2	3	3	2	2	2	2	3	3	2	2	3	3	3	3	3	3	2	2	2	2	2	3	4	4	1	1
ECM-58	ECM	2	2	3	3	2	2	2	2	3	3	2	2	2	2	3	3	2	2	2	2	2	2	3	3	2	2	1	1
ECM-59	ECM	2	2	3	3	2	2	2	2	3	3	2	2	3	3	2	3	3	3	2	2	2	2	3	3	3	3	1	1
ECM-60	ECM	2	2	3	3	2	2	2	2	3	3	2	2	3	3	2	3	3	3	2	2	2	3	2	3	3	3	1	1
ECM-61	ECM	2	2	3	3	2	2	2	2	3	3	2	2	2	3	4	4	4	4	2	3	2	2	3	3	2	2	1	1
ECM-62	ECM	2	2	1	2	2	2	2	2	3	3	2	2	3	3	3	3	3	3	2	2	2	3	3	3	3	3	1	1
ECM-63	ECM	2	2	3	3	2	2	2	2	2	2	2	2	3	3	3	3	2	2	2	2	2	3	2	3	3	3	1	1
ECM-64	ECM	2	2	3	3	2	2	2	2	3	3	2	2	3	4	2	3	2	2	2	2	2	2	2	3	2	2	1	2
ECM-65	ECM	2	2	3	3	2	2	2	2	3	3	2	3	3	4	3	3	3	3	1	2	2	3	3	3	1	1	1	1
ECM-66	ECM	2	2	3	3	2	2	2	2	3	3	2	2	3	3	2	2	2	3	1	2	2	2	3	3	2	2	1	2
ECM-67	ECM	2	2	2	3	2	2	2	2	3	3	2	2	3	3	4	4	2	2	2	2	2	2	2	3	3	3	1	1
ECM-68	ECM	2	2	3	3	2	2	2	2	2	3	2	2	4	4	4	4	2	2	1	1	2	2	3	3	3	3	1	1
ECM-69	ECM	2	2	3	3	2	2	2	2	3	3	2	2	3	3	4	4	2	2	2	2	2	2	3	3	2	2	1	1
ECM-70	ECM	2	2	3	3	2	2	2	2	3	3	2	2	4	4	4	4	3	3	1	2	2	2	3	3	2	2	1	1
ECM-71	ECM	2	2	3	3	2	2	2	2	2	3	2	3	3	3	4	4	3	3	2	2	1	2	3	3	1	1	1	1
ECM-72	ECM	2	2	3	3	2	2	2	2	3	3	3	3	2	2	5	5	3	3	2	2	2	3	3	3	3	3	1	2
ECM-73	ECM	2	2	3	3	2	2	2	2	3	3	2	2	3	3	3	3	2	3	1	1	2	2	3	3	3	3	1	1
ECM-74	ECM	2	2	2	3	2	2	2	2	3	3	2	3	3	4	3	4	4	4	2	2	2	2	3	3	3	3	1	1
ECM-75	ECM	2	2	2	3	2	2	2	3	3	3	2	2	3	3	3	3	2	3	2	2	2	2	3	3	5	5	1	1
ECM-76	ECM	2	2	3	3	2	2	2	3	3	3	2	2	4	4	3	3	2	2	2	2	2	2	3	3	3	3	1	1
ECM-77	ECM	2	2	3	3	2	2	2	2	3	3	2	2	3	4	2	2	2	2	1	1	2	2	3	3	3	4	1	1
ECM-78	ECM	2	2	2	3	2	2	2	2	3	3	2	2	4	4	3	3	3	3	2	2	2	2	3	3	4	4	1	1
ECM-79	ECM	2	2	3	3	2	2	2	2	3	3	2	2	4	4	1	2	4	4	2	2	2	2	3	3	3	3	1	1
ECM-80	ECM	2	2	3	3	2	2	2	2	3	3	2	3	3	3	4	4	4	4	1	1	2	3	3	3	2	2	1	1
ECM-81	ECM	2	2	3	3	2	2	2	2	3	3	2	2	3	3	2	2	3	3	2	2	2	3	2	3	2	2	1	1
ECM-82	ECM	2	2	3	3	2	2	2	2	3	3	2	2	3	3	3	3	2	2	2	2	2	2	3	3	3	3	1	1
ECM-83	ECM	2	2	3	3	2	2	2	2	3	3	2	2	3	3	2	2	2	2	2	3	2	2	3	3	3	3	1	1
ECM-84	ECM	2	2	3	3	2	2	2	2	3	3	2	2	3	3	2	2	3	3	1	2	2	2	3	3	4	4	1	1
ECM-85	ECM	2	2	2	2	1	1	2	2	2	2	2	2	3	3	2	3	3	3	1	1	2	2	3	3	4	5	1	1
ECM-86	ECM	2	2	2	3	2	2	2	2	3	3	2	2	3	4	3	3	3	4	2	2	2	2	1	2	4	4	1	1
ECM-87	ECM	2	2	3	3	2	2	2	2	2	3	2	3	3	3	3	3	4	4	2	2	2	2	3	3	4	5	1	1
ECM-88	ECM	2	2	3	3	2	2	2	2	2	2	2	2	2	2	1	1	1	1	2	2	2	2	3	3	3	3	1	1
ECM-89	ECM	2	2	3	3	2	2	2	2	2	2	2	2	3	3	2	2	2	3	2	2	3	3	3	3	3	3	1	1
ECM-90	ECM	2	2	3	3	2	2	2	2	2	2	2	2	4	4	3	3	2	2	2	2	2	2	3	3	2	3	1	1
ECM-91	ECM	2	2	3	3	2	2	2	2	3	3	2	2	3	4	3	3	2	2	2	2	2	3	2	3	2	3	1	1
ECM-92	ECM	2	2	3	3	2	2	2	2	3	3	2	3	3	4	3	3	1	1	1	2	2	2	3	3	2	2	1	1
ECM-93	ECM	2	2	3	3	2	2	1	1	3	3	2	2	3	3	1	1	2	3	2	2	2	2	3	3	3	3	1	1
ECM-94	ECM	2	2	3	3	2	2	2	2	3	3	2	2	3	3	1	2	2	2	2	2	2	2	3	3	2	3	1	1
ECM-95	ECM	2	2	3	3	2	2	2	2	1	2	2	3	3	4	2	2	2	2	2	2	1	2	3	3	3	3	2	2
ECM-96	ECM	2	2	3	3	2	2	2	2	2	2	2	2	3	3	3	3	3	3	1	2	3	3	3	3	3	3	1	1
ECM-97	ECM	2	2	3	3	2	2	2	2	3	3	1	2	3	3	2	3	3	3	2	2	2	2	2	3	3	3	1	1
ECM-98	ECM	2	2	3	3	2	2	2	2	3	3	2	2	3	3	3	3	2	2	2	2	2	2	3	3	2	2	1	2
ECM-99	ECM	2	2	3	3	2	2	2	2	3	3	2	2	3	3	3	3	3	4	1	2	2	2	3	3	2	2	1	1
ECM-100	ECM	2	2	3	3	2	2	2	2	3	3	2	2	2	3	3	3	3	4	2	2	2	3	2	3	1	2	1	2
ECM-101	ECM	2	2	3	3	2	2	2	2	4	4	2	2	3	3	2	2	2	2	2	2	2	2	3	3	2	2	1	1
ECM-102	ECM	2	2	3	3	2	2	2	2	3	3	2	2	3	3	2	2	2	2	1	1	2	3	3	3	2	2	1	1
ECM-103	ECM	2	2	3	3	2	2	2	2	2	2	2	2	3	3	2	2	2	2	2	3	2	2	3	3	2	2	1	1
ECM-104	ECM	2	2	2	3	2	2	2	2	3	3	2	2	3	4	3	3	3	3	2	2	2	2	2	3	2	3	1	1
ECM-105	ECM	2	2	3	3	2	2	2	2	3	3	2	2	3	3	3	3	3	3	2	2	2	2	3	3	3	3	1	1
ECM-106	ECM	2	2	3	3	2	2	2	2	3	3	2	2	3	3	3	3	3	3	2	2	2	2	3	3	2	2	1	1
ECM-107	ECM	2	2	3	3	2	2	2	2	3	3	2	2	3	3	2	2	2	2	2	2	2	2	3	3	2	2	1	1
ECM-108	ECM	2	2	3	3	2	2	2	2	2	3	2	2	4	4	4	4	4	5	1	3	2	2	2	3	2	2	1	1
ECM-109	ECM	2	2	3	3	2	2	2	2	3	3	2	2	3	3	4	4	3	3	2	3	2	3	3	3	3	3	1	1
ECM-110	ECM	2	2	3	3	2	2	3	3	3	3	1	1	3	3	4	4	4	4	2	2	2	2	2	3	2	2	1	1
ECM-111	ECM	2	2	2	3	2	2	2	2	3	3	2	2	3	3	2	3	3	3	1	1	2	2	3	3	2	3	1	1
ECM-112	ECM	2	2	3	3	2	2	2	2	3	3	2	2	3	3	3	3	3	3	2	2	3	3	3	3	2	2	1	1

## Sheet: PopGD
1	3
Mean Population Genetic Distance Matrix for Codominant Genotypic Distance	Hoja1	Pairwise Population Matrix of Mean Pop Codom Genotypic Genetic Distance
EBP	SES	ECM
14.3243	13.9447	14.736	EBP
13.9447	12.6437	13.3116	SES
14.736	13.3116	13.131	ECM

## Sheet: PCoA
Principal Coordinates Analysis (PCoA)
PCoA via Covariance matrix with data standardization
Data Sheet	PopGD
Data Title	Mean Population Genetic Distance Matrix for Codominant Genotypic Distance
No. Samples	3
Percentage of variation explained by the first 3 axes
Axis	1	2	3
%	79.9353	20.0647	0
Cum %	79.9353	100	100
Eigen Values by Axis and Sample Eigen Vectors
Axis No.	1	2
EigenValue	0.356743	0.0895467
EBP	0.428965	-0.116228
SES	-0.0135764	0.244237
ECM	-0.415388	-0.128009
